# Supplementary material for: trans-(Ethene-1,2-di­yl)bis­(diphenyl­phosphine selenide)
Source: Acta Crystallogr Sect E Struct Rep Online. 2011 Dec 7;68(Pt 1):o44. doi: 10.1107/S160053681105183X (PMC3254404; doi:10.1107/S160053681105183X)
Supplement: Supplementary file 1 [file e-68-00o44-sup1.cif]

##############################################################################
#                                                                            #
# This CIF contains the data in a paper accepted for publication in          #
# Acta Crystallographica Section E. It conforms to the requirements of       #
# Notes for Authors for Acta Crystallographica Section E, and has been       #
# peer reviewed under the auspices of the IUCr Commission on Journals.       #
#                                                                            #
# Full details of the Crystallographic Information File format               #
# are given in the paper "The Crystallographic Information File (CIF):       #
# a New Standard Archive File for Crystallography" by S. R. Hall, F. H.      #
# Allen and I. D. Brown [Acta Cryst. (1991), A47, 655-685].                  #
#                                                                            #
# The current version of the core CIF dictionary is obtainable from          #
# ftp://ftp.iucr.org/pub/cif_core.dic.                                       #
#                                                                            #
# Software is freely available for graphical display of the structure(s)     #
# in this CIF. For information consult the CIF software page                 #
# http://www.iucr.org/resources/cif/software.                                #
#                                                                            #
# This file may be used for bona fide research purposes within the           #
# scientific community so long as proper attribution is given to the journal # 
# article from which it was obtained.                                        #
#                                                                            #
##############################################################################
data_global
_audit_creation_method     'WinGX routine CIF_UPDATE'
_audit_conform_dict_name     cif_core.dic
_audit_conform_dict_version     2.4
_journal_data_validation_number     ?
_journal_date_recd_electronic     2011-11-14
_journal_date_accepted     2011-12-01
_journal_name_full     'Acta Crystallographica, Section E'
_journal_year     2012
_journal_volume     68
_journal_issue      1
_journal_page_first     o44
_journal_page_last     o44
_journal_paper_category     QO
_journal_paper_doi     10.1107/S160053681105183X
_journal_coeditor_code     FJ2485
loop_
    _publ_contact_author_name
    _publ_contact_author_address
    _publ_contact_author_email
    _publ_contact_author_fax
    _publ_contact_author_phone
    'Phasha, Zanele'
;
Research Center for Synthesis and Catalysis
Department of Chemistry
University of Johannesburg (APK Campus)
PO Box 524
Auckland Park
Johannesburg 2006
South Africa
;
;
zhphasha@uj.ac.za
;
;
'+27-11-559 2819'
;
;
'+27-11 559 4415'
;
    'Muller, Alfred'
;
Research Center for Synthesis and Catalysis
Department of Chemistry
University of Johannesburg (APK Campus)
PO Box 524
Auckland Park
Johannesburg
2006
South Africa
;
;
mullera@uj.ac.za
;
;
'+27-11-559 2819'
;
;
'+27-11 559 2359'
;
_publ_section_title
;
<i>trans</i>-(Ethene-1,2-diyl)bis(diphenylphosphine selenide)
;
loop_
    _publ_author_name
    _publ_author_footnote
    _publ_author_address
    'Phasha, Zanele'
;
;
;
Research Center for Synthesis and Catalysis
Department of Chemistry
University of Johannesburg (APK Campus)
PO Box 524
Auckland Park
Johannesburg 2006
South Africa
;
    'Makhoba, Sizwe'
;
;
;
Research Center for Synthesis and Catalysis
Department of Chemistry
University of Johannesburg (APK Campus)
PO Box 524
Auckland Park
Johannesburg 2006
South Africa
;
    'Muller, Alfred'
;
;
;
Research Center for Synthesis and Catalysis
Department of Chemistry
University of Johannesburg (APK Campus)
PO Box 524
Auckland Park
Johannesburg 2006
South Africa
;
data_I
_audit_creation_method     'WinGX routine CIF_UPDATE'
_chemical_name_systematic
;
<i>trans</i>-(Ethene-1,2-diyl)bis(diphenylphosphine selenide)
;
_chemical_formula_moiety     'C26 H22 P2 Se2'
_chemical_formula_sum     'C26 H22 P2 Se2'
_chemical_formula_iupac     'C26 H22 P2 Se2'
_chemical_formula_weight     554.3
_symmetry_cell_setting     orthorhombic
_symmetry_space_group_name_H-M     'P 21 21 21'
_symmetry_space_group_name_Hall     'P 2ac 2ab'
loop_
    _symmetry_equiv_pos_as_xyz
    'x, y, z'
    'x+1/2, -y+1/2, -z'
    '-x, y+1/2, -z+1/2'
    '-x+1/2, -y, z+1/2'
_cell_length_a     9.0604(9)
_cell_length_b     14.3239(14)
_cell_length_c     17.9617(18)
_cell_angle_alpha     90
_cell_angle_beta     90
_cell_angle_gamma     90
_cell_volume     2331.1(4)
_cell_formula_units_Z     4
_cell_measurement_reflns_used     5956
_cell_measurement_theta_min     2.27
_cell_measurement_theta_max     28.23
_cell_measurement_temperature     100(2)
_exptl_crystal_description     plate
_exptl_crystal_colour     colourless
_exptl_crystal_size_max     0.26
_exptl_crystal_size_mid     0.21
_exptl_crystal_size_min     0.04
_exptl_crystal_density_diffrn     1.579
_exptl_crystal_density_method     'not measured'
_exptl_crystal_F_000     1104
_exptl_absorpt_coefficient_mu     3.321
_exptl_absorpt_correction_type     multi-scan
_exptl_absorpt_process_details
;
(SADABS; Bruker, 2008)
;
_exptl_absorpt_correction_T_min     0.4789
_exptl_absorpt_correction_T_max     0.8786
_exptl_special_details
;
The intensity data was collected on a Bruker Apex DUO 4 K CCD diffractometer
using an exposure time of 20 s/frame. A total of 588 frames were collected
with a frame width of 0.5\% covering up to \q = 28.49\% with 99.2%
completeness accomplished.
Analytical data: ^1^H NMR (CDCl~3~, 400 MHz) \d 7.50--7.70 (m, 10H), 7.51--7.42
(m, 10H), 7.89 (t, ^3^<i>J</i> = 22.8 Hz, 2H); ^13^C {H} NMR (CDCl~3~, 100
MHz) \d 142.4 (ethylene), 132.1, 131.8, 129.0 (Ar); ^31^P {H} NMR (CDCl~3~,
160 MHz):\d = 28.58 (dd, ^1^<i>J</i>~Se---P~ = 694.9, 814.8 Hz, 2P).
;
_diffrn_ambient_temperature     100(2)
_diffrn_radiation_type     MoK\a
_diffrn_radiation_wavelength     0.71073
_diffrn_radiation_monochromator     graphite
_diffrn_measurement_device_type     'Bruker APEX DUO 4K CCD'
_diffrn_measurement_method     '\f and \w scans'
_diffrn_detector_area_resol_mean     8.4
_diffrn_reflns_number     14567
_diffrn_reflns_av_R_equivalents     0.0279
_diffrn_reflns_theta_min     1.82
_diffrn_reflns_theta_max     28.49
_diffrn_reflns_theta_full     28.49
_diffrn_measured_fraction_theta_max     0.992
_diffrn_measured_fraction_theta_full     0.992
_diffrn_reflns_limit_h_min     -10
_diffrn_reflns_limit_h_max     12
_diffrn_reflns_limit_k_min     -12
_diffrn_reflns_limit_k_max     19
_diffrn_reflns_limit_l_min     -24
_diffrn_reflns_limit_l_max     22
_diffrn_standards_number     0
_diffrn_standards_interval_count     0
_diffrn_standards_interval_time     0
_diffrn_standards_decay_%     0
_refine_special_details
;
Refinement of <i>F</i>^2^ against ALL reflections. The weighted <i>R</i>-factor
<i>wR</i> and goodness of fit <i>S</i> are based on <i>F</i>^2^, conventional
<i>R</i>-factors <i>R</i> are based on <i>F</i>, with <i>F</i> set to zero for
negative <i>F</i>^2^. The threshold expression of <i>F</i>^2^ >
2\s(<i>F</i>^2^) is used only for calculating <i>R</i>-factors(gt) <i>etc</i>.
and is not relevant to the choice of reflections for refinement.
<i>R</i>-factors based on <i>F</i>^2^ are statistically about twice as large
as those based on <i>F</i>, and <i>R</i>- factors based on ALL data will be
even larger.
;
_reflns_number_total     5814
_reflns_number_gt     5356
_reflns_threshold_expression     I>2\s(I)
_refine_ls_structure_factor_coef     Fsqd
_refine_ls_matrix_type     full
_refine_ls_R_factor_all     0.0295
_refine_ls_R_factor_gt     0.0251
_refine_ls_wR_factor_ref     0.0533
_refine_ls_goodness_of_fit_ref     1.013
_refine_ls_restrained_S_all     1.013
_refine_ls_number_reflns     5814
_refine_ls_number_parameters     272
_refine_ls_number_restraints     0
_refine_ls_hydrogen_treatment     constr
_refine_ls_weighting_scheme     calc
_refine_ls_weighting_details
                 'calc w=1/[\s^2^(Fo^2^)+(0.0268P)^2^] where P=(Fo^2^+2Fc^2^)/3'
_atom_sites_solution_hydrogens     geom
_atom_sites_solution_primary     direct
_atom_sites_solution_secondary     difmap
_refine_ls_shift/su_max     0.001
_refine_ls_shift/su_mean     0
_refine_diff_density_max     0.505
_refine_diff_density_min     -0.478
_refine_ls_extinction_method     none
_refine_ls_abs_structure_details     'Flack (1983), 2517 Friedel pairs'
_refine_ls_abs_structure_Flack     0.354(6)
loop_
    _atom_type_symbol
    _atom_type_description
    _atom_type_scat_dispersion_real
    _atom_type_scat_dispersion_imag
    _atom_type_scat_source
    C C 0.0033 0.0016 'International Tables Vol C Tables 4.2.6.8 and 6.1.1.4'
    H H 0 0 'International Tables Vol C Tables 4.2.6.8 and 6.1.1.4'
    P P 0.1023 0.0942 'International Tables Vol C Tables 4.2.6.8 and 6.1.1.4'
    Se Se -0.0929 2.2259 'International Tables Vol C Tables 4.2.6.8 and 6.1.1.4'
_computing_data_collection     'APEX2 (Bruker, 2011)'
_computing_cell_refinement     'SAINT (Bruker, 2008)'
_computing_data_reduction     'SAINT and XPREP (Bruker, 2008)'
_computing_structure_solution     'SIR97 (Altomare <i>et al.</i>, 1999)'
_computing_structure_refinement     'SHELXL97 (Sheldrick, 2008)'
_computing_molecular_graphics     'DIAMOND (Brandenburg & Putz, 2005)'
_computing_publication_material     'WinGX (Farrugia, 1999)'
loop_
    _atom_site_type_symbol
    _atom_site_label
    _atom_site_fract_x
    _atom_site_fract_y
    _atom_site_fract_z
    _atom_site_U_iso_or_equiv
    _atom_site_adp_type
    _atom_site_calc_flag
    _atom_site_refinement_flags
    _atom_site_occupancy
    _atom_site_disorder_assembly
    _atom_site_disorder_group
    C C1 1.0685(2) 0.72411(15) 0.64399(13) 0.0134(4) Uani d . 1 . .
    C C2 1.0826(3) 0.62874(15) 0.62917(14) 0.0185(5) Uani d . 1 . .
    H H2 0.9975 0.5921 0.619 0.022 Uiso calc R 1 . .
    C C3 1.2215(3) 0.58774(15) 0.62938(15) 0.0226(5) Uani d . 1 . .
    H H3 1.231 0.5228 0.6198 0.027 Uiso calc R 1 . .
    C C4 1.3460(3) 0.64076(16) 0.64339(15) 0.0197(5) Uani d . 1 . .
    H H4 1.4407 0.6123 0.6434 0.024 Uiso calc R 1 . .
    C C5 1.3321(3) 0.73551(16) 0.65749(14) 0.0186(5) Uani d . 1 . .
    H H5 1.4175 0.7721 0.6668 0.022 Uiso calc R 1 . .
    C C6 1.1940(3) 0.77686(15) 0.65806(13) 0.0173(5) Uani d . 1 . .
    H H6 1.185 0.8417 0.6681 0.021 Uiso calc R 1 . .
    C C7 0.9158(2) 0.89938(15) 0.62504(14) 0.0158(5) Uani d . 1 . .
    C C8 0.9380(3) 0.92399(16) 0.55117(14) 0.0198(5) Uani d . 1 . .
    H H8 0.939 0.8771 0.5138 0.024 Uiso calc R 1 . .
    C C9 0.9588(3) 1.01653(18) 0.53168(17) 0.0265(6) Uani d . 1 . .
    H H9 0.9743 1.033 0.481 0.032 Uiso calc R 1 . .
    C C10 0.9571(3) 1.08522(17) 0.58612(17) 0.0278(6) Uani d . 1 . .
    H H10 0.9707 1.1488 0.5726 0.033 Uiso calc R 1 . .
    C C11 0.9357(3) 1.06180(17) 0.65944(18) 0.0282(6) Uani d . 1 . .
    H H11 0.935 1.1091 0.6965 0.034 Uiso calc R 1 . .
    C C12 0.9150(3) 0.96844(16) 0.67974(16) 0.0221(5) Uani d . 1 . .
    H H12 0.9004 0.9522 0.7305 0.027 Uiso calc R 1 . .
    C C13 0.4690(2) 0.81404(15) 0.84948(14) 0.0156(5) Uani d . 1 . .
    C C14 0.4717(3) 0.90052(16) 0.81243(15) 0.0212(5) Uani d . 1 . .
    H H14 0.5622 0.9242 0.7935 0.025 Uiso calc R 1 . .
    C C15 0.3430(3) 0.95120(17) 0.80341(16) 0.0252(6) Uani d . 1 . .
    H H15 0.3451 1.0095 0.7782 0.03 Uiso calc R 1 . .
    C C16 0.2105(3) 0.91681(17) 0.83126(15) 0.0250(6) Uani d . 1 . .
    H H16 0.1221 0.9516 0.825 0.03 Uiso calc R 1 . .
    C C17 0.2075(3) 0.83228(17) 0.86790(15) 0.0244(5) Uani d . 1 . .
    H H17 0.1169 0.8088 0.8869 0.029 Uiso calc R 1 . .
    C C18 0.3369(3) 0.78136(17) 0.87717(14) 0.0211(5) Uani d . 1 . .
    H H18 0.3343 0.7234 0.9029 0.025 Uiso calc R 1 . .
    C C19 0.5966(2) 0.63390(15) 0.88948(14) 0.0145(5) Uani d . 1 . .
    C C20 0.6670(3) 0.59705(15) 0.95104(14) 0.0192(5) Uani d . 1 . .
    H H20 0.737 0.6336 0.9775 0.023 Uiso calc R 1 . .
    C C21 0.6355(3) 0.50619(16) 0.97447(16) 0.0245(6) Uani d . 1 . .
    H H21 0.6852 0.4806 1.0164 0.029 Uiso calc R 1 . .
    C C22 0.5324(3) 0.45375(16) 0.93677(16) 0.0230(6) Uani d . 1 . .
    H H22 0.5092 0.3925 0.9534 0.028 Uiso calc R 1 . .
    C C23 0.4621(3) 0.49016(17) 0.87437(17) 0.0243(6) Uani d . 1 . .
    H H23 0.3923 0.4535 0.8479 0.029 Uiso calc R 1 . .
    C C24 0.4944(3) 0.58029(17) 0.85093(16) 0.0214(5) Uani d . 1 . .
    H H24 0.4464 0.6053 0.8084 0.026 Uiso calc R 1 . .
    C C25 0.7048(2) 0.74177(14) 0.76513(12) 0.0142(4) Uani d . 1 . .
    H H25 0.6431 0.711 0.7301 0.017 Uiso calc R 1 . .
    C C26 0.8328(2) 0.77552(14) 0.74213(13) 0.0147(4) Uani d . 1 . .
    H H26 0.8992 0.8002 0.778 0.018 Uiso calc R 1 . .
    P P1 0.88646(6) 0.77673(4) 0.64539(3) 0.01278(11) Uani d . 1 . .
    P P2 0.64250(6) 0.75184(4) 0.86038(3) 0.01338(12) Uani d . 1 . .
    Se Se1 0.73133(2) 0.712573(15) 0.574954(15) 0.01794(6) Uani d . 1 . .
    Se Se2 0.79614(2) 0.821665(14) 0.928447(14) 0.01582(5) Uani d . 1 . .
loop_
    _atom_site_aniso_label
    _atom_site_aniso_U_11
    _atom_site_aniso_U_22
    _atom_site_aniso_U_33
    _atom_site_aniso_U_12
    _atom_site_aniso_U_13
    _atom_site_aniso_U_23
    C1 0.0146(10) 0.0147(10) 0.0108(10) 0.0023(8) 0.0025(9) 0.0012(8)
    C2 0.0186(11) 0.0144(11) 0.0226(14) -0.0001(9) 0.0022(11) -0.0013(9)
    C3 0.0248(12) 0.0135(11) 0.0295(14) 0.0039(9) 0.0034(12) -0.0008(9)
    C4 0.0178(11) 0.0191(11) 0.0224(13) 0.0056(9) -0.0008(11) 0.0032(10)
    C5 0.0155(11) 0.0190(11) 0.0213(13) -0.0012(9) -0.0027(10) -0.0005(9)
    C6 0.0200(11) 0.0127(10) 0.0193(12) 0.0014(9) 0.0001(10) -0.0049(9)
    C7 0.0123(10) 0.0174(11) 0.0178(13) 0.0019(8) -0.0017(10) 0.0017(9)
    C8 0.0250(12) 0.0168(11) 0.0176(13) 0.0007(10) -0.0004(11) 0.0001(9)
    C9 0.0265(14) 0.0257(14) 0.0274(16) -0.0004(11) 0.0010(13) 0.0078(11)
    C10 0.0263(12) 0.0147(12) 0.0423(19) -0.0005(9) -0.0028(14) 0.0064(11)
    C11 0.0316(14) 0.0149(12) 0.0379(18) 0.0000(11) -0.0067(14) -0.0048(11)
    C12 0.0249(12) 0.0184(11) 0.0230(14) 0.0000(10) -0.0028(12) -0.0010(10)
    C13 0.0182(10) 0.0151(11) 0.0136(11) 0.0030(9) 0.0024(10) -0.0028(9)
    C14 0.0209(12) 0.0174(12) 0.0252(14) -0.0010(9) -0.0023(11) 0.0023(10)
    C15 0.0269(13) 0.0172(11) 0.0317(16) 0.0059(10) -0.0039(12) 0.0034(10)
    C16 0.0239(12) 0.0254(12) 0.0259(14) 0.0100(11) -0.0037(12) -0.0062(10)
    C17 0.0193(11) 0.0306(13) 0.0232(14) 0.0027(11) 0.0034(12) 0.0003(10)
    C18 0.0241(12) 0.0227(12) 0.0165(12) 0.0032(10) 0.0061(11) 0.0039(10)
    C19 0.0153(10) 0.0114(11) 0.0168(12) 0.0026(8) 0.0044(10) -0.0009(9)
    C20 0.0184(11) 0.0187(11) 0.0206(13) -0.0023(9) 0.0001(10) 0.0001(9)
    C21 0.0328(14) 0.0183(12) 0.0225(15) 0.0018(11) -0.0029(12) 0.0048(10)
    C22 0.0283(12) 0.0149(11) 0.0257(15) -0.0027(9) 0.0049(12) 0.0054(11)
    C23 0.0233(12) 0.0208(12) 0.0288(16) -0.0062(10) 0.0010(12) -0.0026(11)
    C24 0.0216(12) 0.0219(12) 0.0207(13) -0.0009(9) -0.0024(11) 0.0029(10)
    C25 0.0189(10) 0.0106(9) 0.0130(11) 0.0014(9) 0.0008(10) 0.0000(8)
    C26 0.0165(10) 0.0135(10) 0.0140(11) 0.0019(8) -0.0014(9) -0.0001(8)
    P1 0.0135(2) 0.0126(3) 0.0122(3) 0.0001(2) 0.0011(2) -0.0005(2)
    P2 0.0148(3) 0.0124(3) 0.0130(3) 0.0017(2) 0.0019(2) 0.0009(2)
    Se1 0.01645(10) 0.01938(11) 0.01798(12) -0.00169(8) -0.00126(11) -0.00443(9)
    Se2 0.01802(10) 0.01372(10) 0.01572(11) 0.00030(8) 0.00040(11) -0.00065(9)
_geom_special_details
;
All s.u.'s (except the s.u. in the dihedral angle between two l.s. planes) are
estimated using the full covariance matrix. The cell s.u.'s are taken into
account individually in the estimation of s.u.'s in distances, angles and
torsion angles; correlations between s.u.'s in cell parameters are only used
when they are defined by crystal symmetry. An approximate (isotropic)
treatment of cell s.u.'s is used for estimating s.u.'s involving l.s. planes.
;
loop_
    _geom_bond_atom_site_label_1
    _geom_bond_atom_site_label_2
    _geom_bond_site_symmetry_2
    _geom_bond_distance
    _geom_bond_publ_flag
    C1 C6 . 1.388(3) ?
    C1 C2 . 1.398(3) ?
    C1 P1 . 1.813(2) ?
    C2 C3 . 1.389(3) ?
    C2 H2 . 0.95 ?
    C3 C4 . 1.383(3) ?
    C3 H3 . 0.95 ?
    C4 C5 . 1.386(3) ?
    C4 H4 . 0.95 ?
    C5 C6 . 1.384(3) ?
    C5 H5 . 0.95 ?
    C6 H6 . 0.95 ?
    C7 C8 . 1.387(3) ?
    C7 C12 . 1.394(3) ?
    C7 P1 . 1.814(2) ?
    C8 C9 . 1.384(3) ?
    C8 H8 . 0.95 ?
    C9 C10 . 1.387(4) ?
    C9 H9 . 0.95 ?
    C10 C11 . 1.373(4) ?
    C10 H10 . 0.95 ?
    C11 C12 . 1.399(3) ?
    C11 H11 . 0.95 ?
    C12 H12 . 0.95 ?
    C13 C18 . 1.377(3) ?
    C13 C14 . 1.406(3) ?
    C13 P2 . 1.818(2) ?
    C14 C15 . 1.383(3) ?
    C14 H14 . 0.95 ?
    C15 C16 . 1.391(4) ?
    C15 H15 . 0.95 ?
    C16 C17 . 1.378(4) ?
    C16 H16 . 0.95 ?
    C17 C18 . 1.391(3) ?
    C17 H17 . 0.95 ?
    C18 H18 . 0.95 ?
    C19 C20 . 1.381(3) ?
    C19 C24 . 1.388(3) ?
    C19 P2 . 1.817(2) ?
    C20 C21 . 1.397(3) ?
    C20 H20 . 0.95 ?
    C21 C22 . 1.377(4) ?
    C21 H21 . 0.95 ?
    C22 C23 . 1.391(4) ?
    C22 H22 . 0.95 ?
    C23 C24 . 1.389(3) ?
    C23 H23 . 0.95 ?
    C24 H24 . 0.95 ?
    C25 C26 . 1.322(3) ?
    C25 P2 . 1.807(2) ?
    C25 H25 . 0.95 ?
    C26 P1 . 1.804(2) ?
    C26 H26 . 0.95 ?
    P1 Se1 . 2.1026(6) ?
    P2 Se2 . 2.1054(6) ?
loop_
    _geom_angle_atom_site_label_1
    _geom_angle_atom_site_label_2
    _geom_angle_atom_site_label_3
    _geom_angle_site_symmetry_1
    _geom_angle_site_symmetry_3
    _geom_angle
    _geom_angle_publ_flag
    C6 C1 C2 . . 119.4(2) ?
    C6 C1 P1 . . 121.07(16) ?
    C2 C1 P1 . . 119.47(17) ?
    C3 C2 C1 . . 119.7(2) ?
    C3 C2 H2 . . 120.1 ?
    C1 C2 H2 . . 120.1 ?
    C4 C3 C2 . . 120.5(2) ?
    C4 C3 H3 . . 119.8 ?
    C2 C3 H3 . . 119.8 ?
    C3 C4 C5 . . 119.8(2) ?
    C3 C4 H4 . . 120.1 ?
    C5 C4 H4 . . 120.1 ?
    C6 C5 C4 . . 120.1(2) ?
    C6 C5 H5 . . 119.9 ?
    C4 C5 H5 . . 119.9 ?
    C5 C6 C1 . . 120.40(19) ?
    C5 C6 H6 . . 119.8 ?
    C1 C6 H6 . . 119.8 ?
    C8 C7 C12 . . 119.6(2) ?
    C8 C7 P1 . . 117.39(19) ?
    C12 C7 P1 . . 123.0(2) ?
    C9 C8 C7 . . 120.3(2) ?
    C9 C8 H8 . . 119.8 ?
    C7 C8 H8 . . 119.8 ?
    C8 C9 C10 . . 120.0(3) ?
    C8 C9 H9 . . 120 ?
    C10 C9 H9 . . 120 ?
    C11 C10 C9 . . 120.3(2) ?
    C11 C10 H10 . . 119.8 ?
    C9 C10 H10 . . 119.8 ?
    C10 C11 C12 . . 120.2(3) ?
    C10 C11 H11 . . 119.9 ?
    C12 C11 H11 . . 119.9 ?
    C7 C12 C11 . . 119.6(3) ?
    C7 C12 H12 . . 120.2 ?
    C11 C12 H12 . . 120.2 ?
    C18 C13 C14 . . 119.0(2) ?
    C18 C13 P2 . . 123.07(18) ?
    C14 C13 P2 . . 117.87(18) ?
    C15 C14 C13 . . 120.2(2) ?
    C15 C14 H14 . . 119.9 ?
    C13 C14 H14 . . 119.9 ?
    C14 C15 C16 . . 120.0(2) ?
    C14 C15 H15 . . 120 ?
    C16 C15 H15 . . 120 ?
    C17 C16 C15 . . 120.0(2) ?
    C17 C16 H16 . . 120 ?
    C15 C16 H16 . . 120 ?
    C16 C17 C18 . . 120.1(2) ?
    C16 C17 H17 . . 120 ?
    C18 C17 H17 . . 120 ?
    C13 C18 C17 . . 120.7(2) ?
    C13 C18 H18 . . 119.6 ?
    C17 C18 H18 . . 119.6 ?
    C20 C19 C24 . . 119.7(2) ?
    C20 C19 P2 . . 118.68(18) ?
    C24 C19 P2 . . 121.57(19) ?
    C19 C20 C21 . . 120.2(2) ?
    C19 C20 H20 . . 119.9 ?
    C21 C20 H20 . . 119.9 ?
    C22 C21 C20 . . 119.9(2) ?
    C22 C21 H21 . . 120 ?
    C20 C21 H21 . . 120 ?
    C21 C22 C23 . . 120.2(2) ?
    C21 C22 H22 . . 119.9 ?
    C23 C22 H22 . . 119.9 ?
    C24 C23 C22 . . 119.8(2) ?
    C24 C23 H23 . . 120.1 ?
    C22 C23 H23 . . 120.1 ?
    C19 C24 C23 . . 120.2(3) ?
    C19 C24 H24 . . 119.9 ?
    C23 C24 H24 . . 119.9 ?
    C26 C25 P2 . . 122.73(18) ?
    C26 C25 H25 . . 118.6 ?
    P2 C25 H25 . . 118.6 ?
    C25 C26 P1 . . 122.73(18) ?
    C25 C26 H26 . . 118.6 ?
    P1 C26 H26 . . 118.6 ?
    C26 P1 C1 . . 104.75(11) ?
    C26 P1 C7 . . 104.06(11) ?
    C1 P1 C7 . . 105.45(10) ?
    C26 P1 Se1 . . 113.27(8) ?
    C1 P1 Se1 . . 114.70(8) ?
    C7 P1 Se1 . . 113.58(8) ?
    C25 P2 C19 . . 105.65(10) ?
    C25 P2 C13 . . 101.97(11) ?
    C19 P2 C13 . . 106.79(11) ?
    C25 P2 Se2 . . 112.39(8) ?
    C19 P2 Se2 . . 115.22(8) ?
    C13 P2 Se2 . . 113.68(8) ?
loop_
    _geom_torsion_atom_site_label_1
    _geom_torsion_atom_site_label_2
    _geom_torsion_atom_site_label_3
    _geom_torsion_atom_site_label_4
    _geom_torsion_site_symmetry_1
    _geom_torsion_site_symmetry_2
    _geom_torsion_site_symmetry_3
    _geom_torsion_site_symmetry_4
    _geom_torsion
    _geom_torsion_publ_flag
    C6 C1 C2 C3 . . . . 0.6(4) ?
    P1 C1 C2 C3 . . . . -178.8(2) ?
    C1 C2 C3 C4 . . . . -0.7(4) ?
    C2 C3 C4 C5 . . . . 0.1(4) ?
    C3 C4 C5 C6 . . . . 0.4(4) ?
    C4 C5 C6 C1 . . . . -0.5(4) ?
    C2 C1 C6 C5 . . . . 0.0(4) ?
    P1 C1 C6 C5 . . . . 179.38(19) ?
    C12 C7 C8 C9 . . . . -0.2(4) ?
    P1 C7 C8 C9 . . . . 179.00(19) ?
    C7 C8 C9 C10 . . . . -0.2(4) ?
    C8 C9 C10 C11 . . . . 0.4(4) ?
    C9 C10 C11 C12 . . . . -0.2(4) ?
    C8 C7 C12 C11 . . . . 0.4(4) ?
    P1 C7 C12 C11 . . . . -178.79(19) ?
    C10 C11 C12 C7 . . . . -0.2(4) ?
    C18 C13 C14 C15 . . . . -0.7(4) ?
    P2 C13 C14 C15 . . . . -179.2(2) ?
    C13 C14 C15 C16 . . . . 0.2(4) ?
    C14 C15 C16 C17 . . . . 0.1(4) ?
    C15 C16 C17 C18 . . . . 0.1(4) ?
    C14 C13 C18 C17 . . . . 0.9(4) ?
    P2 C13 C18 C17 . . . . 179.33(19) ?
    C16 C17 C18 C13 . . . . -0.6(4) ?
    C24 C19 C20 C21 . . . . 0.0(4) ?
    P2 C19 C20 C21 . . . . -179.30(19) ?
    C19 C20 C21 C22 . . . . -1.0(4) ?
    C20 C21 C22 C23 . . . . 1.6(4) ?
    C21 C22 C23 C24 . . . . -1.1(4) ?
    C20 C19 C24 C23 . . . . 0.4(4) ?
    P2 C19 C24 C23 . . . . 179.7(2) ?
    C22 C23 C24 C19 . . . . 0.1(4) ?
    P2 C25 C26 P1 . . . . -173.15(11) ?
    C25 C26 P1 C1 . . . . -129.02(19) ?
    C25 C26 P1 C7 . . . . 120.51(19) ?
    C25 C26 P1 Se1 . . . . -3.3(2) ?
    C6 C1 P1 C26 . . . . -84.4(2) ?
    C2 C1 P1 C26 . . . . 95.0(2) ?
    C6 C1 P1 C7 . . . . 25.1(2) ?
    C2 C1 P1 C7 . . . . -155.5(2) ?
    C6 C1 P1 Se1 . . . . 150.79(18) ?
    C2 C1 P1 Se1 . . . . -29.8(2) ?
    C8 C7 P1 C26 . . . . -170.97(19) ?
    C12 C7 P1 C26 . . . . 8.2(2) ?
    C8 C7 P1 C1 . . . . 79.1(2) ?
    C12 C7 P1 C1 . . . . -101.8(2) ?
    C8 C7 P1 Se1 . . . . -47.3(2) ?
    C12 C7 P1 Se1 . . . . 131.83(19) ?
    C26 C25 P2 C19 . . . . -126.76(19) ?
    C26 C25 P2 C13 . . . . 121.8(2) ?
    C26 C25 P2 Se2 . . . . -0.3(2) ?
    C20 C19 P2 C25 . . . . 122.47(19) ?
    C24 C19 P2 C25 . . . . -56.8(2) ?
    C20 C19 P2 C13 . . . . -129.50(19) ?
    C24 C19 P2 C13 . . . . 51.2(2) ?
    C20 C19 P2 Se2 . . . . -2.2(2) ?
    C24 C19 P2 Se2 . . . . 178.50(18) ?
    C18 C13 P2 C25 . . . . 125.2(2) ?
    C14 C13 P2 C25 . . . . -56.3(2) ?
    C18 C13 P2 C19 . . . . 14.6(3) ?
    C14 C13 P2 C19 . . . . -166.89(19) ?
    C18 C13 P2 Se2 . . . . -113.6(2) ?
    C14 C13 P2 Se2 . . . . 64.9(2) ?
loop_
    _geom_hbond_atom_site_label_D
    _geom_hbond_atom_site_label_H
    _geom_hbond_atom_site_label_A
    _geom_hbond_site_symmetry_A
    _geom_hbond_distance_DH
    _geom_hbond_distance_HA
    _geom_hbond_distance_DA
    _geom_hbond_angle_DHA
    C3 H3 Se2 3_746 0.95 3.02 3.953(2) 168
    C21 H21 Se1 4_665 0.95 3.06 3.812(2) 138
    C17 H17 Se2 1_455 0.95 3.01 3.885(3) 155
_iucr_refine_instructions_details
;
TITL mo_11fm_hp1_0m in P2(1)2(1)2(1)
CELL  0.71073   9.0604  14.3239  17.9617   90.000   90.000   90.000
ZERR     4.00   0.0009   0.0014   0.0018    0.000    0.000    0.000
LATT  -1
SYMM  1/2 + X, 1/2 - Y, - Z
SYMM  - X, 1/2 + Y, 1/2 - Z
SYMM  1/2 - X, - Y, 1/2 + Z
SFAC  C    H    P    SE
UNIT  104  88   8    8
MERG   2
OMIT    -4.00 180.00
TWIN
FMAP   2
PLAN   20
SIZE     0.04   0.21   0.26
ACTA
BOND   $H
CONF
LIST   4
L.S.   4
TEMP  -173.17
WGHT    0.026800
BASF   0.35400
FVAR       0.09772
C1    1    1.068475    0.724113    0.643987    11.00000    0.01456    0.01469 =
         0.01081    0.00118    0.00251    0.00231
C2    1    1.082577    0.628743    0.629170    11.00000    0.01857    0.01438 =
         0.02256   -0.00129    0.00218   -0.00010
AFIX  43
H2    2    0.997514    0.592123    0.619001    11.00000   -1.20000
AFIX   0
C3    1    1.221469    0.587741    0.629375    11.00000    0.02483    0.01347 =
         0.02945   -0.00079    0.00342    0.00387
AFIX  43
H3    2    1.231029    0.522791    0.619818    11.00000   -1.20000
AFIX   0
C4    1    1.345975    0.640762    0.643390    11.00000    0.01783    0.01907 =
         0.02236    0.00321   -0.00076    0.00563
AFIX  43
H4    2    1.440715    0.612346    0.643355    11.00000   -1.20000
AFIX   0
C5    1    1.332086    0.735510    0.657490    11.00000    0.01552    0.01898 =
         0.02127   -0.00048   -0.00266   -0.00124
AFIX  43
H5    2    1.417527    0.772145    0.666782    11.00000   -1.20000
AFIX   0
C6    1    1.193985    0.776859    0.658061    11.00000    0.01996    0.01267 =
         0.01932   -0.00489    0.00005    0.00136
AFIX  43
H6    2    1.185037    0.841719    0.668143    11.00000   -1.20000
AFIX   0
C7    1    0.915815    0.899376    0.625037    11.00000    0.01228    0.01736 =
         0.01778    0.00169   -0.00168    0.00187
C8    1    0.938048    0.923987    0.551171    11.00000    0.02501    0.01679 =
         0.01762    0.00012   -0.00039    0.00074
AFIX  43
H8    2    0.939002    0.877074    0.513788    11.00000   -1.20000
AFIX   0
C9    1    0.958840    1.016529    0.531677    11.00000    0.02651    0.02568 =
         0.02741    0.00776    0.00097   -0.00037
AFIX  43
H9    2    0.974307    1.033008    0.481043    11.00000   -1.20000
AFIX   0
C10   1    0.957084    1.085218    0.586118    11.00000    0.02635    0.01472 =
         0.04230    0.00643   -0.00282   -0.00045
AFIX  43
H10   2    0.970737    1.148752    0.572596    11.00000   -1.20000
AFIX   0
C11   1    0.935706    1.061802    0.659438    11.00000    0.03165    0.01488 =
         0.03793   -0.00479   -0.00675    0.00002
AFIX  43
H11   2    0.934987    1.109128    0.696490    11.00000   -1.20000
AFIX   0
C12   1    0.914981    0.968441    0.679736    11.00000    0.02492    0.01841 =
         0.02296   -0.00099   -0.00279   -0.00002
AFIX  43
H12   2    0.900423    0.952189    0.730485    11.00000   -1.20000
AFIX   0
C13   1    0.468954    0.814038    0.849475    11.00000    0.01818    0.01509 =
         0.01357   -0.00282    0.00236    0.00303
C14   1    0.471680    0.900522    0.812428    11.00000    0.02093    0.01744 =
         0.02520    0.00232   -0.00231   -0.00102
AFIX  43
H14   2    0.562187    0.924195    0.793542    11.00000   -1.20000
AFIX   0
C15   1    0.342997    0.951204    0.803409    11.00000    0.02689    0.01717 =
         0.03166    0.00345   -0.00394    0.00593
AFIX  43
H15   2    0.345107    1.009492    0.778199    11.00000   -1.20000
AFIX   0
C16   1    0.210519    0.916809    0.831257    11.00000    0.02391    0.02537 =
         0.02586   -0.00620   -0.00372    0.01003
AFIX  43
H16   2    0.122088    0.951577    0.825023    11.00000   -1.20000
AFIX   0
C17   1    0.207475    0.832282    0.867904    11.00000    0.01933    0.03060 =
         0.02324    0.00026    0.00337    0.00273
AFIX  43
H17   2    0.116908    0.808780    0.886851    11.00000   -1.20000
AFIX   0
C18   1    0.336937    0.781357    0.877166    11.00000    0.02410    0.02265 =
         0.01646    0.00389    0.00612    0.00324
AFIX  43
H18   2    0.334256    0.723416    0.902867    11.00000   -1.20000
AFIX   0
C19   1    0.596601    0.633895    0.889482    11.00000    0.01530    0.01142 =
         0.01685   -0.00089    0.00440    0.00260
C20   1    0.666996    0.597054    0.951045    11.00000    0.01843    0.01867 =
         0.02058    0.00008    0.00013   -0.00231
AFIX  43
H20   2    0.737005    0.633590    0.977528    11.00000   -1.20000
AFIX   0
C21   1    0.635507    0.506189    0.974472    11.00000    0.03282    0.01830 =
         0.02249    0.00476   -0.00290    0.00185
AFIX  43
H21   2    0.685175    0.480631    1.016356    11.00000   -1.20000
AFIX   0
C22   1    0.532400    0.453753    0.936770    11.00000    0.02830    0.01493 =
         0.02571    0.00538    0.00486   -0.00275
AFIX  43
H22   2    0.509207    0.392538    0.953427    11.00000   -1.20000
AFIX   0
C23   1    0.462120    0.490165    0.874371    11.00000    0.02333    0.02085 =
         0.02884   -0.00256    0.00103   -0.00617
AFIX  43
H23   2    0.392272    0.453530    0.847866    11.00000   -1.20000
AFIX   0
C24   1    0.494408    0.580293    0.850930    11.00000    0.02162    0.02189 =
         0.02067    0.00295   -0.00244   -0.00085
AFIX  43
H24   2    0.446376    0.605329    0.808366    11.00000   -1.20000
AFIX   0
C25   1    0.704840    0.741774    0.765135    11.00000    0.01886    0.01063 =
         0.01296   -0.00001    0.00078    0.00144
AFIX  43
H25   2    0.643117    0.710960    0.730147    11.00000   -1.20000
AFIX   0
C26   1    0.832786    0.775520    0.742130    11.00000    0.01649    0.01346 =
         0.01402   -0.00013   -0.00143    0.00193
AFIX  43
H26   2    0.899220    0.800154    0.778025    11.00000   -1.20000
AFIX   0
P1    3    0.886458    0.776728    0.645393    11.00000    0.01348    0.01262 =
         0.01225   -0.00049    0.00111    0.00010
P2    3    0.642499    0.751836    0.860381    11.00000    0.01477    0.01236 =
         0.01300    0.00087    0.00190    0.00172
SE1   4    0.731326    0.712573    0.574954    11.00000    0.01645    0.01938 =
         0.01798   -0.00443   -0.00126   -0.00169
SE2   4    0.796139    0.821665    0.928447    11.00000    0.01802    0.01372 =
         0.01572   -0.00065    0.00040    0.00030
HKLF    4  1.0  1.00  0.00  0.00  0.00  1.00  0.00  0.00  0.00  1.00
REM  mo_11fm_hp1_0m in P2(1)2(1)2(1)
REM R1 =  0.0251 for   5356 Fo > 4sig(Fo)  and  0.0295 for all   5814 data
REM    272 parameters refined using      0 restraints
END
WGHT      0.0268      0.0000
REM Highest difference peak  0.505,  deepest hole -0.478,  1-sigma level  0.066
Q1    1   0.8075  0.7202  0.5368  11.00000  0.05    0.51
Q2    1   0.8151  0.7248  0.6147  11.00000  0.05    0.49
Q3    1   0.6500  0.7156  0.5375  11.00000  0.05    0.48
Q4    1   0.8802  0.8239  0.8864  11.00000  0.05    0.46
Q5    1   0.8631  0.8415  0.9634  11.00000  0.05    0.44
Q6    1   0.7112  0.8232  0.8871  11.00000  0.05    0.44
Q7    1   0.6493  0.7067  0.6148  11.00000  0.05    0.42
Q8    1   0.7179  0.8217  0.9612  11.00000  0.05    0.41
Q9    1   0.7332  0.7827  0.8978  11.00000  0.05    0.41
Q10   1   0.8192  0.8633  0.8991  11.00000  0.05    0.39
Q11   1   0.7858  0.6770  0.5466  11.00000  0.05    0.39
Q12   1   0.6739  0.6774  0.5455  11.00000  0.05    0.38
Q13   1   0.8473  0.7807  0.9550  11.00000  0.05    0.37
Q14   1   0.7817  0.6744  0.6054  11.00000  0.05    0.35
Q15   1   0.7854  0.6442  0.5733  11.00000  0.05    0.30
Q16   1   0.9632  0.7427  0.6598  11.00000  0.05    0.28
Q17   1   0.6941  0.7297  0.8218  11.00000  0.05    0.27
Q18   1   0.6176  0.6856  0.8761  11.00000  0.05    0.27
Q19   1   0.6516  0.5550  0.9574  11.00000  0.05    0.26
Q20   1   0.5322  0.7777  0.8417  11.00000  0.05    0.25
;
