# Supplementary material for: trans-(Ethene-1,2-di­yl)bis­(diphenyl­phosphine selenide)
Source: Acta Crystallogr Sect E Struct Rep Online. 2011 Dec 7;68(Pt 1):o44. doi: 10.1107/S160053681105183X (PMC3254404; doi:10.1107/S160053681105183X)
Supplement: Supplementary file 2 [file e-68-00o44-Isup2.hkl]

#
# h,k,l, Fc-squared, Fo-squared, sigma(Fo-squared) and status flag
#
data_I
_shelx_title ' mo_11fm_hp1_0m in P2(1)2(1)2(1)'
_shelx_refln_list_code          4
_shelx_F_calc_maximum      332.27
_exptl_crystal_F_000      1104.00
_reflns_d_resolution_high  0.7451
 
loop_
 _symmetry_equiv_pos_as_xyz
 'x, y, z'
 'x+1/2, -y+1/2, -z'
 '-x, y+1/2, -z+1/2'
 '-x+1/2, -y, z+1/2'
 
_cell_length_a     9.0604
_cell_length_b    14.3239
_cell_length_c    17.9617
_cell_angle_alpha  90.000
_cell_angle_beta   90.000
_cell_angle_gamma  90.000
 
_shelx_F_squared_multiplier     1.000
 
loop_
 _refln_index_h
 _refln_index_k
 _refln_index_l
 _refln_F_squared_calc
 _refln_F_squared_meas
 _refln_F_squared_sigma
 _refln_observed_status
   2   0   0    22336.87    22322.94    562.37 o
   4   0   0     2992.84     2888.93     64.05 o
   6   0   0      565.13      490.71     35.61 o
   8   0   0      147.03      169.00     32.96 o
  10   0   0      195.63      196.84     48.17 o
  12   0   0      832.32      865.16     67.91 o
   1   1   0      502.35      510.63     15.16 o
   2   1   0     1075.70     1114.04     27.76 o
   3   1   0     6119.75     6174.41     96.93 o
   4   1   0       45.86       64.89     14.43 o
   5   1   0     2380.10     2538.25     68.59 o
   6   1   0       68.10       51.37     16.67 o
   7   1   0      273.62      279.67     22.08 o
   8   1   0      469.23      470.11     27.43 o
   9   1   0     1228.11     1178.66     43.32 o
  10   1   0      839.02      763.56     38.64 o
  11   1   0       58.48      114.30     31.28 o
  12   1   0     3878.92     3733.90     91.45 o
   0   2   0    57810.84    58003.41    722.83 o
   1   2   0     1614.61     1643.37     22.07 o
   2   2   0    75763.30    76613.60   1156.45 o
   3   2   0    28456.71    29329.81    557.81 o
   4   2   0      204.35      204.96     19.18 o
   5   2   0     5423.08     5120.36     91.65 o
   6   2   0      280.18      222.12     27.13 o
   7   2   0     4716.88     4316.53     85.16 o
   8   2   0      706.10      664.23     30.86 o
   9   2   0     2889.80     2797.04     62.32 o
  10   2   0      255.06      215.17     29.45 o
  11   2   0        9.84       27.50     30.38 o
  12   2   0      299.23      339.41     38.91 o
   1   3   0     1617.16     1702.01     23.76 o
   2   3   0      120.30      121.59      9.20 o
   3   3   0      208.87      208.44     14.49 o
   4   3   0       16.28        5.26     12.63 o
   5   3   0     6837.52     6874.67    118.67 o
   6   3   0      615.86      616.99     36.52 o
   7   3   0     1215.85     1116.14     54.39 o
   8   3   0       30.77       56.01     22.07 o
   9   3   0     2636.80     2500.66     60.20 o
  10   3   0      679.55      706.85     38.34 o
  11   3   0      967.32      908.75     45.29 o
   0   4   0    20200.87    20397.80    294.86 o
   1   4   0     6159.18     6195.46     82.91 o
   2   4   0     5272.49     5455.78     67.33 o
   3   4   0    18229.05    18789.02    246.27 o
   4   4   0     1013.15     1035.72     26.41 o
   5   4   0    14681.62    14222.80    227.81 o
   6   4   0       17.39       16.51     23.65 o
   7   4   0     7962.74     7576.28    171.11 o
   8   4   0     2157.51     2183.51     80.07 o
   9   4   0     4432.31     4440.59     90.20 o
  10   4   0     1235.58     1277.34     48.67 o
  11   4   0     1262.15     1195.96     76.79 o
   1   5   0      550.04      530.78     21.31 o
   2   5   0     1027.26     1027.28     22.46 o
   3   5   0     2258.03     2134.59     37.79 o
   4   5   0     7148.36     7079.03    101.05 o
   5   5   0     4710.57     4553.60     71.66 o
   6   5   0     5461.40     5354.08     97.12 o
   7   5   0     2561.15     2474.75     65.19 o
   8   5   0      375.40      408.34     29.12 o
   9   5   0     2099.52     2140.62     61.97 o
  10   5   0     1020.76     1064.04     44.42 o
  11   5   0     1870.77     1660.57     71.28 o
   0   6   0     5134.87     5677.96     88.04 o
   1   6   0       89.26       49.37      8.67 o
   2   6   0     2204.60     2132.21     33.46 o
   3   6   0     7278.18     7265.82     90.58 o
   4   6   0     2167.83     2066.14     43.38 o
   5   6   0     2986.65     2883.09    110.84 o
   6   6   0        4.17        9.48     17.89 o
   7   6   0     4615.48     4249.78     89.09 o
   8   6   0     1391.17     1391.72     48.32 o
   9   6   0     6035.24     5631.23     97.46 o
  10   6   0     1583.70     1554.35     54.39 o
  11   6   0      543.56      552.62     79.41 o
   1   7   0     4629.50     4523.79     64.90 o
   2   7   0     6467.70     6453.67     89.44 o
   3   7   0    15017.79    15031.06    198.36 o
   4   7   0     8232.41     8296.99    118.59 o
   5   7   0     3654.86     3388.41     70.14 o
   6   7   0     3243.71     3056.77     68.16 o
   7   7   0       18.83       12.27     22.61 o
   8   7   0      534.47      537.18     41.98 o
   9   7   0      612.21      592.14     34.90 o
  10   7   0      115.66      101.71     38.06 o
  11   7   0      169.64      206.27     59.50 o
   0   8   0     2089.86     1786.59     72.26 o
   1   8   0     1069.54     1097.95     32.93 o
   2   8   0     4613.17     4482.38     66.87 o
   3   8   0      477.04      460.15     21.12 o
   4   8   0    10784.48    10386.76    211.60 o
   5   8   0        7.12       12.73     20.49 o
   6   8   0      291.49      317.91     35.68 o
   7   8   0       34.62       54.44     29.37 o
   8   8   0     1040.85     1115.27     48.51 o
   9   8   0     1238.10     1294.72     46.80 o
  10   8   0     1076.06     1237.52     61.92 o
  11   8   0      329.66      359.21     63.88 o
   1   9   0     9911.13     9556.75    158.80 o
   2   9   0     1977.86     1979.72     48.52 o
   3   9   0    16989.49    16587.46    250.57 o
   4   9   0        8.74       12.82     19.21 o
   5   9   0     2110.28     2043.74     54.97 o
   6   9   0       26.75       53.41     23.74 o
   7   9   0        7.49       -6.81     24.84 o
   8   9   0       51.39       76.63     28.76 o
   9   9   0      264.54      281.85     31.44 o
  10   9   0        2.38       14.13     39.72 o
   0  10   0     3269.07     3242.89     82.21 o
   1  10   0       11.76       13.16     17.33 o
   2  10   0     1347.61     1201.15     47.24 o
   3  10   0       13.59      -20.94     22.96 o
   4  10   0     6174.67     5969.75    130.99 o
   5  10   0     3156.80     3172.32     72.40 o
   6  10   0     1556.53     1442.75     58.83 o
   7  10   0      630.62      598.53     45.04 o
   8  10   0       26.00       45.11     30.10 o
   9  10   0      358.31      367.73     43.45 o
  10  10   0       34.16       56.21     50.72 o
   1  11   0     5638.65     5690.35    101.30 o
   2  11   0      194.59      170.70     42.21 o
   3  11   0     9359.30     9223.69    152.15 o
   4  11   0      531.03      469.17     38.62 o
   5  11   0     3340.70     3189.69     88.10 o
   6  11   0     2536.46     2465.14     77.98 o
   7  11   0      314.28      344.53     43.19 o
   8  11   0      835.27      849.76     47.36 o
   9  11   0      685.14      717.59     67.69 o
   0  12   0      233.02      231.25     32.58 o
   1  12   0      148.16      171.87     24.99 o
   2  12   0       58.88       42.54     22.49 o
   3  12   0      507.00      523.44     33.22 o
   4  12   0      217.37      261.25     35.86 o
   5  12   0      388.78      450.09     43.02 o
   6  12   0     3557.94     3471.30     99.15 o
   7  12   0      916.66     1029.00     83.26 o
   8  12   0     1154.25     1065.21     61.65 o
   9  12   0      169.49      144.52     77.50 o
   1  13   0      135.03      130.26     27.38 o
   2  13   0       20.26        2.04     24.68 o
   3  13   0     2830.27     2765.55     74.10 o
   4  13   0      645.14      637.31     47.99 o
   5  13   0        5.73       17.83     36.65 o
   6  13   0     6630.99     6551.53    152.32 o
   7  13   0       11.16       33.58     40.01 o
   8  13   0     5699.91     5257.79    147.14 o
   0  14   0       10.26        0.52     32.58 o
   1  14   0      471.71      386.62     33.01 o
   2  14   0       19.47       39.90     27.39 o
   3  14   0      802.03      725.89     41.97 o
   4  14   0      208.91      258.74     42.00 o
   5  14   0        5.24       40.21     38.62 o
   6  14   0     2441.86     2438.36     94.25 o
   7  14   0       10.33       47.20     43.28 o
   8  14   0     1318.80     1397.37     73.63 o
   1  15   0     2157.56     2040.31     62.88 o
   2  15   0       68.73       27.50     28.91 o
   3  15   0      152.34      108.05     32.22 o
   4  15   0     1911.14     1788.96     78.23 o
   5  15   0        7.84       62.64     42.47 o
   6  15   0     9188.04     9169.79    204.34 o
   7  15   0      676.05      700.41     80.64 o
   0  16   0      319.48      306.84     65.98 o
   1  16   0       34.38       18.91     31.53 o
   2  16   0      135.61      107.22     34.84 o
   3  16   0      783.07      716.05     46.75 o
   4  16   0      321.76      279.65     49.04 o
   5  16   0      487.50      420.51     53.51 o
   6  16   0      749.50      798.23     64.15 o
   1  17   0     4263.67     4060.88    131.14 o
   2  17   0     1438.44     1469.83     60.00 o
   3  17   0     1817.42     1787.55     68.03 o
   4  17   0      551.70      514.04     57.53 o
   5  17   0      217.87      284.31     52.93 o
   0  18   0      518.55      645.10     80.64 o
   1  18   0       36.44       71.74     59.17 o
   2  18   0      473.40      538.27     59.98 o
   3  18   0      578.37      627.98     50.20 o
   4  18   0       33.11       13.03     55.50 o
   1  19   0     4088.40     4140.17    125.14 o
   1   0   1        2.07       -6.76      3.63 o
   2   0   1     4485.24     4571.04     73.64 o
   3   0   1      347.45      360.37     15.70 o
   4   0   1    19194.37    18760.70    289.29 o
   5   0   1     1046.92     1124.45     32.60 o
   6   0   1    18991.63    18099.40    245.32 o
   7   0   1     5283.05     5052.58     95.98 o
   8   0   1     7787.45     7400.05    118.02 o
   9   0   1      243.77      262.19     27.83 o
  10   0   1     1333.40     1221.26     72.55 o
  11   0   1     1052.15     1064.20     61.82 o
  12   0   1      210.14      236.74     37.46 o
 -12   1   1      866.89      925.23     48.83 o
 -11   1   1      430.28      434.98     37.35 o
 -10   1   1     1050.52     1063.35     43.69 o
  -9   1   1      280.29      302.04     27.78 o
  -8   1   1     3544.19     3398.52     67.58 o
  -7   1   1     2670.68     2569.96     53.43 o
  -6   1   1     9226.78     8749.36    126.31 o
  -5   1   1     2240.90     2150.69     69.28 o
  -4   1   1     1559.61     1581.89     44.43 o
  -3   1   1     5088.01     5356.97    102.18 o
  -2   1   1     9029.27     9429.34    239.82 o
  -1   1   1    10980.50    11390.51    175.67 o
   0   1   1       21.78       27.69      2.90 o
   1   1   1    11106.10    11676.69    131.43 o
   2   1   1     8887.60     9145.42    143.14 o
   3   1   1     4831.83     4945.76     84.65 o
   4   1   1     1732.90     1759.47     41.69 o
   5   1   1     2054.55     2026.90     55.16 o
   6   1   1     9286.66     8754.71    146.79 o
   7   1   1     2750.31     2671.55    108.37 o
   8   1   1     3515.91     3392.21     67.09 o
   9   1   1      289.76      284.76     28.10 o
  10   1   1     1086.31     1033.67     43.57 o
  11   1   1      437.11      464.52     43.55 o
  12   1   1      868.46      871.91     55.47 o
 -12   2   1      774.02      749.45     55.20 o
 -11   2   1     1270.15     1256.93     51.01 o
 -10   2   1      963.97      940.79     41.92 o
  -9   2   1       64.48       74.77     24.19 o
  -8   2   1     3687.98     3565.65     68.58 o
  -7   2   1      161.77      170.78     19.91 o
  -6   2   1    15843.16    14982.36    186.85 o
  -5   2   1     1853.72     1927.97     78.54 o
  -4   2   1     2336.12     2065.15     76.45 o
  -3   2   1    13223.70    13475.45    252.48 o
  -2   2   1     4603.46     4741.01     92.17 o
  -1   2   1     1306.94     1346.75     40.84 o
   0   2   1     1871.41     1937.66     22.14 o
   1   2   1     1242.23     1292.59     19.34 o
   2   2   1     4549.48     4717.87     64.78 o
   3   2   1    13409.03    13767.95    212.02 o
   4   2   1     2364.95     2066.09     43.87 o
   5   2   1     1880.94     1902.13     44.68 o
   6   2   1    15819.17    14891.63    299.98 o
   7   2   1      164.40      195.81     29.82 o
   8   2   1     3700.44     3415.98     82.96 o
   9   2   1       83.53       82.21     24.41 o
  10   2   1     1035.67     1031.72     42.78 o
  11   2   1     1243.56     1220.81     49.51 o
  12   2   1      805.34      821.86     47.63 o
 -11   3   1     1004.49     1006.57     64.39 o
 -10   3   1      555.09      575.34     39.57 o
  -9   3   1     1114.04     1094.15     41.73 o
  -8   3   1     2019.61     1982.52     48.54 o
  -7   3   1     2617.15     2496.99     53.43 o
  -6   3   1     3239.34     2973.43     65.15 o
  -5   3   1     1737.25     1555.84     41.17 o
  -4   3   1     2951.90     2869.93     58.04 o
  -3   3   1     2033.68     2096.02     72.78 o
  -2   3   1     4534.33     4670.43     91.63 o
  -1   3   1    18305.71    18865.80    242.15 o
   0   3   1     5517.77     5733.76     68.24 o
   1   3   1    18532.23    18742.93    233.86 o
   2   3   1     4463.27     4592.22     83.46 o
   3   3   1     2034.53     2073.86     34.35 o
   4   3   1     3157.03     3108.81     47.67 o
   5   3   1     1663.57     1540.94     50.69 o
   6   3   1     3251.19     2896.85     79.03 o
   7   3   1     2585.35     2520.59     78.57 o
   8   3   1     2002.73     1966.43     73.70 o
   9   3   1     1099.84     1022.39     74.22 o
  10   3   1      500.12      470.71     34.15 o
  11   3   1     1058.37     1116.38     50.49 o
 -11   4   1      792.96      744.33     52.89 o
 -10   4   1      841.84      896.91     41.72 o
  -9   4   1      838.50      781.40     36.18 o
  -8   4   1      904.18      920.58     36.75 o
  -7   4   1      353.13      341.05     41.55 o
  -6   4   1     2877.33     2681.10     61.90 o
  -5   4   1     4111.06     3946.96     78.34 o
  -4   4   1       81.64       46.64     15.26 o
  -3   4   1    25334.97    26185.55    394.82 o
  -2   4   1      443.14      392.63     13.96 o
  -1   4   1    30627.91    31644.40    355.83 o
   0   4   1     1417.59     1418.69     21.21 o
   1   4   1    30603.99    30930.35    448.34 o
   2   4   1      444.81      416.79     14.26 o
   3   4   1    25645.92    26579.54    397.34 o
   4   4   1       77.26       62.06     13.56 o
   5   4   1     4273.72     4275.56     76.59 o
   6   4   1     2805.57     2752.92     58.08 o
   7   4   1      342.56      385.29     25.15 o
   8   4   1      859.14      820.51     35.79 o
   9   4   1      886.82      723.50     51.44 o
  10   4   1      933.92      934.64     42.00 o
  11   4   1      721.74      766.30     43.76 o
 -11   5   1      436.75      426.91     47.79 o
 -10   5   1     2082.92     2164.44     70.89 o
  -9   5   1     1621.33     1592.31     42.04 o
  -8   5   1     1377.03     1406.33     71.31 o
  -7   5   1     1122.44      964.86     91.11 o
  -6   5   1     1578.46     1465.21     48.02 o
  -5   5   1      525.82      513.73     21.90 o
  -4   5   1     6168.11     6248.10     91.38 o
  -3   5   1      720.38      718.48     21.78 o
  -2   5   1     7500.71     7694.35     92.50 o
  -1   5   1      738.06      784.50     16.62 o
   0   5   1    11076.36    11261.30    129.62 o
   1   5   1      765.53      758.59     19.44 o
   2   5   1     7347.25     7478.98    103.77 o
   3   5   1      657.56      651.79     21.17 o
   4   5   1     6192.99     6235.12    131.53 o
   5   5   1      472.18      442.22     29.19 o
   6   5   1     1733.08     1703.81     56.27 o
   7   5   1     1106.36      989.66     36.49 o
   8   5   1     1350.21     1303.20     45.26 o
   9   5   1     1620.37     1534.52     75.14 o
  10   5   1     2037.84     2105.31     61.24 o
  11   5   1      460.06      506.96     39.37 o
 -11   6   1       18.40        3.93     40.80 o
 -10   6   1      352.60      348.53     41.66 o
  -9   6   1       42.58       61.28     24.24 o
  -8   6   1      215.49      243.02     25.15 o
  -7   6   1      249.13      260.48     26.27 o
  -6   6   1     2210.64     2216.72     65.67 o
  -5   6   1     8090.18     7992.29    116.61 o
  -4   6   1     6523.46     6437.56     93.53 o
  -3   6   1    11671.43    11545.24    157.74 o
  -2   6   1     6391.72     6352.68     79.89 o
  -1   6   1    15357.52    15366.31    229.79 o
   0   6   1     4542.68     4926.36     79.33 o
   1   6   1    15254.47    15680.84    199.71 o
   2   6   1     6498.33     6437.32    101.58 o
   3   6   1    11855.84    11731.09    156.52 o
   4   6   1     6220.28     6236.03    107.56 o
   5   6   1     8161.77     8074.15    134.21 o
   6   6   1     2166.53     2166.11     53.43 o
   7   6   1      194.25      197.61     24.36 o
   8   6   1      212.61      230.31     34.54 o
   9   6   1       47.50        5.24     39.20 o
  10   6   1      347.23      338.51     43.05 o
  11   6   1       15.88       14.69     40.53 o
 -11   7   1      798.69      741.15     54.68 o
 -10   7   1     2596.28     2489.10     80.29 o
  -9   7   1     2202.98     2092.82     54.44 o
  -8   7   1     1894.15     1830.35     65.90 o
  -7   7   1     1699.14     1595.31     80.06 o
  -6   7   1      264.61      248.25     22.07 o
  -5   7   1     1441.58     1357.64     35.87 o
  -4   7   1      885.58      868.02     28.51 o
  -3   7   1     3534.18     3579.04     57.34 o
  -2   7   1     7126.13     7089.83     87.41 o
  -1   7   1     2740.73     2770.95     45.20 o
   0   7   1     6106.37     6508.08     89.06 o
   1   7   1     2546.37     2694.09     46.25 o
   2   7   1     6811.78     6736.81    110.71 o
   3   7   1     3492.25     3455.26     57.20 o
   4   7   1      926.16      926.66     42.98 o
   5   7   1     1590.35     1576.52     57.12 o
   6   7   1      305.32      255.82     24.65 o
   7   7   1     1681.24     1688.65     51.61 o
   8   7   1     1818.70     1760.19     57.21 o
   9   7   1     2138.94     2153.48     86.89 o
  10   7   1     2593.57     2680.40     82.47 o
  11   7   1      805.58      823.05     55.98 o
 -11   8   1      452.47      477.54     86.92 o
 -10   8   1      605.30      593.67     54.53 o
  -9   8   1     1019.61     1011.72     41.61 o
  -8   8   1      605.95      659.83     34.19 o
  -7   8   1     1506.46     1418.55     97.15 o
  -6   8   1     1079.69     1136.61     42.43 o
  -5   8   1     2393.48     2384.08     49.30 o
  -4   8   1    11806.61    11408.00    158.57 o
  -3   8   1     6605.61     6439.57     84.68 o
  -2   8   1     7049.29     7047.42     99.10 o
  -1   8   1      875.45      856.12     23.45 o
   0   8   1     1124.37     1122.35     22.63 o
   1   8   1      967.13      940.32     25.57 o
   2   8   1     7247.16     7204.43     97.72 o
   3   8   1     6720.80     6630.71    108.14 o
   4   8   1    11675.33    11328.23    206.79 o
   5   8   1     2426.67     2425.31     58.22 o
   6   8   1     1007.80      969.88     39.41 o
   7   8   1     1495.18     1362.72     48.83 o
   8   8   1      651.82      687.50     38.23 o
   9   8   1      999.41      996.50     66.04 o
  10   8   1      587.72      617.10     49.49 o
  11   8   1      500.29      590.64     89.02 o
 -10   9   1     1145.98     1123.91    120.26 o
  -9   9   1     3091.88     3073.89     70.68 o
  -8   9   1     1938.94     1907.06     52.85 o
  -7   9   1     3231.56     3199.32     78.16 o
  -6   9   1     1635.67     1604.60     55.59 o
  -5   9   1     5337.94     5354.32    112.61 o
  -4   9   1      270.61      255.63     20.28 o
  -3   9   1     6213.01     6093.19     80.85 o
  -2   9   1      748.07      711.48     39.64 o
  -1   9   1     1087.55     1046.01     25.75 o
   0   9   1      166.87      201.24     11.45 o
   1   9   1      975.36      916.28     28.20 o
   2   9   1      748.62      769.61     37.54 o
   3   9   1     6220.05     5980.90    121.42 o
   4   9   1      242.15      240.15     22.99 o
   5   9   1     5284.56     5184.70    100.34 o
   6   9   1     1592.62     1602.77     50.67 o
   7   9   1     3249.61     3232.58     76.64 o
   8   9   1     2013.50     1926.63     62.90 o
   9   9   1     3030.01     3057.21    108.80 o
  10   9   1     1163.30     1151.93     61.02 o
 -10  10   1      954.82      933.34     73.21 o
  -9  10   1     1637.51     1618.37     63.54 o
  -8  10   1      647.05      723.05     37.18 o
  -7  10   1      818.71      809.35     42.95 o
  -6  10   1     1275.36     1248.57     50.01 o
  -5  10   1     1267.10     1310.80     48.68 o
  -4  10   1     3130.10     2990.27     57.37 o
  -3  10   1     2999.21     2981.36     53.81 o
  -2  10   1     3696.03     3650.43     59.98 o
  -1  10   1     1154.04     1122.85     28.88 o
   0  10   1     1098.67     1104.20     32.55 o
   1  10   1     1130.81     1046.71     37.18 o
   2  10   1     3752.74     3563.62     70.22 o
   3  10   1     3006.45     2946.40     63.38 o
   4  10   1     3076.42     2985.54     73.03 o
   5  10   1     1266.05     1214.47     55.61 o
   6  10   1     1250.55     1284.55     49.13 o
   7  10   1      740.24      728.46     40.18 o
   8  10   1      719.19      707.57     49.45 o
   9  10   1     1644.55     1659.38    106.29 o
  10  10   1      922.29      885.14     74.20 o
  -9  11   1     1482.03     1451.77     63.61 o
  -8  11   1      548.99      463.72     40.68 o
  -7  11   1     1472.42     1532.10     60.54 o
  -6  11   1     1603.48     1622.65     63.30 o
  -5  11   1     5952.13     5754.61    132.99 o
  -4  11   1     1865.50     1739.26     63.57 o
  -3  11   1    10389.02    10235.14    260.03 o
  -2  11   1     3893.93     3938.42     98.01 o
  -1  11   1      818.11      836.88     34.84 o
   0  11   1     7721.95     7683.68    112.11 o
   1  11   1      809.85      817.74     34.62 o
   2  11   1     4112.12     4090.18     79.09 o
   3  11   1    10261.95    10063.92    164.22 o
   4  11   1     1790.19     1768.50     52.06 o
   5  11   1     6028.64     5927.33    132.36 o
   6  11   1     1558.70     1383.92     63.48 o
   7  11   1     1555.00     1587.56     69.45 o
   8  11   1      588.67      530.33     48.70 o
   9  11   1     1408.62     1481.22     84.67 o
  -9  12   1      778.08      807.59     51.90 o
  -8  12   1      368.95      463.65     42.00 o
  -7  12   1     1654.29     1593.15     84.98 o
  -6  12   1      117.40      132.92     37.26 o
  -5  12   1     1659.91     1570.82     65.79 o
  -4  12   1     1037.10      990.41     52.85 o
  -3  12   1      100.03       60.66     23.26 o
  -2  12   1      244.21      276.14     28.13 o
  -1  12   1     1301.60     1316.17     53.27 o
   0  12   1     1013.84      945.64     33.62 o
   1  12   1     1219.29     1085.76     42.67 o
   2  12   1      300.83      330.88     30.35 o
   3  12   1      112.67      103.26     24.29 o
   4  12   1     1087.19     1110.62     46.29 o
   5  12   1     1675.84     1597.69    164.94 o
   6  12   1      121.08      163.71     36.95 o
   7  12   1     1565.85     1495.66     68.39 o
   8  12   1      397.28      427.17     46.29 o
   9  12   1      786.60      870.26     99.49 o
  -8  13   1       54.63      103.33     41.96 o
  -7  13   1      843.39      902.73     59.89 o
  -6  13   1      397.13      439.87     46.50 o
  -5  13   1      982.94      966.03     57.25 o
  -4  13   1     1952.30     1816.50    142.42 o
  -3  13   1      928.92      839.81     40.86 o
  -2  13   1     6825.00     6703.86    120.63 o
  -1  13   1      560.20      582.20     34.64 o
   0  13   1    17969.09    17352.58    234.39 o
   1  13   1      541.31      499.73     33.22 o
   2  13   1     6860.84     6656.22    120.44 o
   3  13   1      947.73      928.15     41.84 o
   4  13   1     1912.44     1944.27     56.67 o
   5  13   1     1044.26     1085.00     72.26 o
   6  13   1      343.73      300.17     44.53 o
   7  13   1      873.67      876.39     56.82 o
   8  13   1       55.01       53.24     39.75 o
  -8  14   1       57.97       65.58     46.00 o
  -7  14   1     1189.37     1241.90     68.74 o
  -6  14   1      324.25      300.06     50.27 o
  -5  14   1      820.92      812.35     61.26 o
  -4  14   1      269.49      263.93     42.46 o
  -3  14   1       53.22       28.89     34.95 o
  -2  14   1      147.68      127.68     29.41 o
  -1  14   1      661.68      656.34     39.29 o
   0  14   1      457.88      493.29     34.56 o
   1  14   1      626.96      615.16     40.09 o
   2  14   1      150.49      119.27     30.31 o
   3  14   1       44.99       66.57     27.96 o
   4  14   1      320.24      304.17     34.22 o
   5  14   1      832.55      895.11     57.61 o
   6  14   1      297.31      274.92     45.53 o
   7  14   1     1181.80     1117.34     65.67 o
   8  14   1       60.54       55.14     44.35 o
  -7  15   1      904.30      907.91     64.55 o
  -6  15   1      371.42      365.56     76.97 o
  -5  15   1     1682.07     1610.54     76.63 o
  -4  15   1      590.45      685.55     54.00 o
  -3  15   1      285.96      248.47     35.78 o
  -2  15   1     5886.72     5853.26    116.63 o
  -1  15   1      149.73      175.48     32.64 o
   0  15   1     9418.12     9354.97    162.19 o
   1  15   1      161.44      140.62     31.29 o
   2  15   1     5983.03     6119.73    116.94 o
   3  15   1      327.94      342.07     36.47 o
   4  15   1      574.07      513.21     40.95 o
   5  15   1     1693.16     1575.92     75.26 o
   6  15   1      365.98      405.67     52.08 o
   7  15   1      895.51      981.64    119.39 o
  -6  16   1       34.28        0.29     45.29 o
  -5  16   1      625.64      602.05     57.10 o
  -4  16   1       49.47       84.22     44.26 o
  -3  16   1      200.44      198.39     35.63 o
  -2  16   1      349.34      373.38     41.09 o
  -1  16   1      674.11      594.72     41.71 o
   0  16   1     2626.29     2562.25     93.20 o
   1  16   1      721.05      770.57     46.08 o
   2  16   1      344.07      316.28     37.72 o
   3  16   1      208.75      222.80     36.81 o
   4  16   1       34.41      -63.71     41.25 o
   5  16   1      638.78      622.19     57.25 o
   6  16   1       39.95       50.19     43.68 o
  -5  17   1     1352.31     1400.72     78.55 o
  -4  17   1      135.04      151.01     49.65 o
  -3  17   1      683.80      628.03     56.15 o
  -2  17   1      391.55      399.72     41.23 o
  -1  17   1      242.31      329.21     54.89 o
   0  17   1     3221.59     3033.60     99.97 o
   1  17   1      260.80      245.00     46.28 o
   2  17   1      413.08      435.11     68.25 o
   3  17   1      709.98      743.48     49.99 o
   4  17   1      155.98      209.70     50.84 o
   5  17   1     1318.48     1223.39     73.03 o
  -4  18   1      638.27      542.62     60.93 o
  -3  18   1      413.22      413.90     85.87 o
  -2  18   1     1092.49     1175.04     70.60 o
  -1  18   1      500.27      474.68    121.48 o
   0  18   1      326.93      261.10     63.36 o
   1  18   1      523.36      460.79     55.52 o
   2  18   1     1062.72     1111.87     58.01 o
   3  18   1      403.83      408.16     46.06 o
   4  18   1      636.43      609.04     70.69 o
  -1  19   1       98.60      150.12     81.16 o
   0  19   1       16.31       41.06     48.50 o
   1  19   1       93.62      185.87     51.03 o
   1   0   2       23.91       38.99     13.09 o
   2   0   2     6718.47     7016.50    184.31 o
   3   0   2      942.70     1012.20     26.05 o
   4   0   2     9500.13     9540.30    152.80 o
   5   0   2    11541.51    11550.02    184.94 o
   6   0   2     1216.73     1223.92     43.51 o
   7   0   2     3994.43     3719.91     66.25 o
   8   0   2       13.63       21.23     23.03 o
   9   0   2     2434.87     2354.07     59.22 o
  10   0   2       18.17       13.92     26.99 o
  11   0   2       46.26       43.17     29.39 o
  12   0   2      286.17      199.95     37.41 o
 -12   1   2      402.99      447.66     49.25 o
 -11   1   2      798.46      773.05     42.14 o
 -10   1   2      324.58      357.85     32.38 o
  -9   1   2     1506.76     1482.85     52.15 o
  -8   1   2      111.70      112.15     25.24 o
  -7   1   2    11111.84    10560.19    153.82 o
  -6   1   2      814.53      799.69     28.14 o
  -5   1   2    19773.93    19156.50    302.40 o
  -4   1   2     2173.36     2199.35     44.60 o
  -3   1   2     1614.79     1618.26     33.81 o
  -2   1   2    27919.53    29578.09    444.63 o
  -1   1   2    11427.97    11803.85    225.04 o
   0   1   2       22.03       34.56     10.47 o
   1   1   2    11567.86    12030.70    148.52 o
   2   1   2    27632.00    29481.80    377.23 o
   3   1   2     1705.54     1719.77     45.37 o
   4   1   2     2169.58     2218.41     45.82 o
   5   1   2    20011.97    19584.49    301.69 o
   6   1   2      849.96      872.53     34.45 o
   7   1   2    11003.93    10842.09    179.41 o
   8   1   2      100.78      134.82     24.63 o
   9   1   2     1502.80     1500.17     47.36 o
  10   1   2      323.93      309.69     31.74 o
  11   1   2      781.21      762.56     42.76 o
  12   1   2      382.42      448.93     41.69 o
 -12   2   2      355.47      373.48     50.18 o
 -11   2   2       75.22       39.13     29.69 o
 -10   2   2      274.29      248.08     30.52 o
  -9   2   2     1382.15     1325.25     46.52 o
  -8   2   2     1033.55     1027.15     38.20 o
  -7   2   2     7902.39     7568.36    103.69 o
  -6   2   2     2473.07     2414.62     48.82 o
  -5   2   2     3825.53     3519.40     57.69 o
  -4   2   2     6693.58     6692.59    111.66 o
  -3   2   2     8132.72     8668.25    283.28 o
  -2   2   2     8988.31     9277.74    179.39 o
  -1   2   2     1135.37     1190.52     23.95 o
   0   2   2       62.04       65.49      5.99 o
   1   2   2     1238.05     1275.95     19.55 o
   2   2   2     9005.97     9348.55    108.21 o
   3   2   2     7943.29     8189.47    111.67 o
   4   2   2     6697.67     6671.90     92.41 o
   5   2   2     3821.19     3482.87     84.36 o
   6   2   2     2409.53     2362.20     55.92 o
   7   2   2     7751.91     7398.75    166.09 o
   8   2   2     1015.87      892.15     51.06 o
   9   2   2     1347.16     1347.62     53.77 o
  10   2   2      270.25      278.06     40.82 o
  11   2   2      111.85      120.48     32.11 o
  12   2   2      382.79      478.34     41.89 o
 -11   3   2     1051.78     1105.88     58.79 o
 -10   3   2      200.12      180.76     29.87 o
  -9   3   2     2192.67     2143.77     81.78 o
  -8   3   2     1343.87     1277.94     49.46 o
  -7   3   2     5253.75     5122.64     76.39 o
  -6   3   2      160.33      175.65     16.05 o
  -5   3   2     3655.64     3359.28     66.84 o
  -4   3   2     9319.61     9494.29    192.76 o
  -3   3   2      325.54      335.88     15.87 o
  -2   3   2     7856.30     7924.05    173.84 o
  -1   3   2     1373.44     1325.57     31.00 o
   0   3   2    57077.19    58635.87    650.18 o
   1   3   2     1453.26     1399.97     19.64 o
   2   3   2     7963.25     7859.39    103.34 o
   3   3   2      340.18      340.44     12.93 o
   4   3   2     9459.92     9746.44    130.78 o
   5   3   2     3717.17     3430.42     62.63 o
   6   3   2      155.74      178.64     16.65 o
   7   3   2     5366.69     5136.67    119.95 o
   8   3   2     1319.55     1332.52     66.05 o
   9   3   2     2186.94     1931.25     78.86 o
  10   3   2      233.94      261.22     31.68 o
  11   3   2      920.11      970.48     50.79 o
 -11   4   2      461.63      408.56     46.79 o
 -10   4   2      690.51      604.85     36.44 o
  -9   4   2     1839.89     1832.87    101.88 o
  -8   4   2      576.28      562.71     26.77 o
  -7   4   2     5635.04     5408.19     85.22 o
  -6   4   2     2494.73     2358.44     50.28 o
  -5   4   2     6630.19     6329.37     97.16 o
  -4   4   2     4982.29     5022.33     89.46 o
  -3   4   2     1253.06     1185.23     40.92 o
  -2   4   2      458.74      538.24     22.47 o
  -1   4   2     4927.63     5081.33     61.69 o
   0   4   2      488.69      486.46     12.80 o
   1   4   2     4882.24     4937.34     59.67 o
   2   4   2      527.74      590.73     15.49 o
   3   4   2     1178.12     1053.17     22.03 o
   4   4   2     4931.55     5031.31     73.61 o
   5   4   2     6610.84     6308.89     91.36 o
   6   4   2     2534.49     2504.03     61.69 o
   7   4   2     5461.36     5248.89     96.16 o
   8   4   2      573.47      534.23     35.58 o
   9   4   2     1890.80     1764.15     75.57 o
  10   4   2      696.89      734.48     40.10 o
  11   4   2      482.93      426.75     38.38 o
 -11   5   2      456.91      458.73     48.62 o
 -10   5   2       46.18       48.14     36.40 o
  -9   5   2     1267.73     1246.21     46.71 o
  -8   5   2      677.13      693.82     32.01 o
  -7   5   2     2122.36     2076.06     64.06 o
  -6   5   2      961.03      963.98     37.94 o
  -5   5   2     1044.51     1156.68     39.05 o
  -4   5   2     8830.85     8614.63    144.67 o
  -3   5   2    10456.04    11049.67    148.15 o
  -2   5   2    10559.71    10256.21    137.77 o
  -1   5   2     2577.69     2564.43     43.53 o
   0   5   2    19938.89    20286.09    257.68 o
   1   5   2     2574.67     2490.15     34.65 o
   2   5   2    10441.11    10220.26    132.31 o
   3   5   2    10275.28    10744.71    143.66 o
   4   5   2     8830.29     8797.03    120.60 o
   5   5   2     1049.36     1162.27     34.92 o
   6   5   2      973.87     1031.61     35.05 o
   7   5   2     2270.18     2262.37     63.02 o
   8   5   2      618.76      672.97     34.22 o
   9   5   2     1231.53     1102.85     63.05 o
  10   5   2       60.62      165.13     45.43 o
  11   5   2      414.84      534.67     40.96 o
 -11   6   2     1420.74     1439.05     99.76 o
 -10   6   2     2198.20     2241.87     76.12 o
  -9   6   2     2244.67     2277.15     57.19 o
  -8   6   2     1320.43     1311.97     43.41 o
  -7   6   2     1474.72     1488.61     37.75 o
  -6   6   2      647.98      627.46     24.53 o
  -5   6   2     2638.15     2566.81     65.60 o
  -4   6   2      316.92      363.56     18.80 o
  -3   6   2     1329.21     1261.57     29.93 o
  -2   6   2     2957.93     2969.92     48.03 o
  -1   6   2     3141.69     3170.43     54.20 o
   0   6   2    10275.30    10774.47    125.50 o
   1   6   2     2940.58     2904.80     49.14 o
   2   6   2     3033.81     3036.77     54.63 o
   3   6   2     1386.76     1305.46     33.26 o
   4   6   2      295.49      325.82     20.63 o
   5   6   2     2540.16     2486.44     55.44 o
   6   6   2      696.33      656.40     38.56 o
   7   6   2     1377.70     1381.28     44.05 o
   8   6   2     1272.88     1235.18     45.18 o
   9   6   2     2315.44     2252.47     87.30 o
  10   6   2     2169.30     2297.36     90.93 o
  11   6   2     1422.75     1443.80     57.20 o
 -11   7   2      138.20      171.95     42.93 o
 -10   7   2      651.01      661.63     48.67 o
  -9   7   2     1014.47      973.09     41.01 o
  -8   7   2      336.86      344.45     27.98 o
  -7   7   2     1514.02     1401.72     37.77 o
  -6   7   2     2358.13     2384.35     45.60 o
  -5   7   2     2814.29     2878.23     54.90 o
  -4   7   2     7182.08     6821.64    101.93 o
  -3   7   2     7988.10     7896.41    111.40 o
  -2   7   2     7494.52     7339.85     92.02 o
  -1   7   2     9146.40     9481.83    178.43 o
   0   7   2     2220.79     2276.36     34.18 o
   1   7   2     8803.82     9195.71    124.05 o
   2   7   2     7611.80     7529.84    117.50 o
   3   7   2     7814.78     7772.80    126.58 o
   4   7   2     7276.67     7047.74    100.76 o
   5   7   2     2850.45     2852.90     61.85 o
   6   7   2     2321.98     2417.21     58.26 o
   7   7   2     1527.70     1397.16     47.67 o
   8   7   2      334.23      352.24     29.77 o
   9   7   2     1000.06      927.16    139.81 o
  10   7   2      665.00      820.49     65.16 o
  11   7   2      132.53      212.85     45.17 o
 -10   8   2     1985.85     1962.96     72.41 o
  -9   8   2     1515.69     1592.94     51.08 o
  -8   8   2     4098.20     3908.69     75.78 o
  -7   8   2      625.22      674.91     40.79 o
  -6   8   2      572.98      615.61     25.20 o
  -5   8   2      264.61      251.11     21.66 o
  -4   8   2     1626.66     1628.11     38.59 o
  -3   8   2     2942.78     2907.11     50.82 o
  -2   8   2     7475.07     7446.73     94.55 o
  -1   8   2      600.83      698.98     25.56 o
   0   8   2     4048.44     3999.88     53.73 o
   1   8   2      623.38      736.42     18.78 o
   2   8   2     7631.74     7578.12    103.03 o
   3   8   2     2893.60     2838.61     57.27 o
   4   8   2     1543.94     1513.25     52.08 o
   5   8   2      259.98      248.40     27.35 o
   6   8   2      576.91      581.49     30.89 o
   7   8   2      595.17      669.27     34.57 o
   8   8   2     4099.15     3858.44    137.09 o
   9   8   2     1567.09     1615.51     79.32 o
  10   8   2     1961.50     2054.38     90.93 o
 -10   9   2     2344.81     2470.83    104.13 o
  -9   9   2      792.50      766.09     47.16 o
  -8   9   2      471.88      447.01     32.01 o
  -7   9   2     1320.36     1295.24     42.45 o
  -6   9   2      878.52      916.71     33.82 o
  -5   9   2      184.83      192.84     31.29 o
  -4   9   2     2079.62     2083.42     86.76 o
  -3   9   2     7877.64     7783.56    111.53 o
  -2   9   2      274.67      258.98     17.00 o
  -1   9   2     9686.92     9517.68    129.10 o
   0   9   2      589.51      566.53     23.46 o
   1   9   2     9697.49     9657.07    115.80 o
   2   9   2      253.65      263.37     14.66 o
   3   9   2     7629.87     7529.93    125.72 o
   4   9   2     2146.51     2117.39     50.36 o
   5   9   2      161.46      195.36     27.93 o
   6   9   2      886.49      839.70     38.82 o
   7   9   2     1343.00     1222.90     49.18 o
   8   9   2      434.57      453.69     34.63 o
   9   9   2      807.47      766.59     64.71 o
  10   9   2     2357.49     2246.84     98.76 o
 -10  10   2      824.46      857.77     73.54 o
  -9  10   2     1458.79     1535.30     99.98 o
  -8  10   2     2604.65     2617.77     74.82 o
  -7  10   2      342.79      427.44     51.85 o
  -6  10   2     1271.13     1276.62     38.44 o
  -5  10   2      730.71      740.30     31.20 o
  -4  10   2      418.64      392.58     24.20 o
  -3  10   2     1044.17     1078.90     38.15 o
  -2  10   2     6030.30     6059.09     89.20 o
  -1  10   2     4480.89     4381.34     91.90 o
   0  10   2     4124.94     4122.16     69.41 o
   1  10   2     4531.20     4541.46     79.51 o
   2  10   2     6008.07     6035.52    104.90 o
   3  10   2     1175.72     1207.12     33.46 o
   4  10   2      423.99      432.02     32.45 o
   5  10   2      763.03      721.64     41.51 o
   6  10   2     1285.70     1291.07     56.79 o
   7  10   2      371.94      375.63     37.92 o
   8  10   2     2634.95     2679.59     71.69 o
   9  10   2     1443.22     1446.88     82.27 o
  10  10   2      801.98      870.33     73.51 o
  -9  11   2      327.24      356.19     42.62 o
  -8  11   2      475.90      478.16     75.93 o
  -7  11   2      236.84      227.85     33.83 o
  -6  11   2      797.01      743.48     41.52 o
  -5  11   2     1316.67     1383.11     43.03 o
  -4  11   2      224.58      214.52     25.38 o
  -3  11   2      697.36      648.38     30.45 o
  -2  11   2     1841.31     1833.04     40.45 o
  -1  11   2     4332.61     4290.92     68.78 o
   0  11   2     1478.87     1465.43     30.09 o
   1  11   2     4388.50     4458.39     73.10 o
   2  11   2     1809.50     1822.43     51.48 o
   3  11   2      671.58      632.55     33.59 o
   4  11   2      232.80      260.00     27.25 o
   5  11   2     1322.25     1305.01     83.78 o
   6  11   2      874.23      890.23     48.56 o
   7  11   2      217.23      200.69     36.48 o
   8  11   2      527.33      484.75     45.91 o
   9  11   2      331.25      372.82     76.45 o
  -9  12   2      289.72      339.37     42.84 o
  -8  12   2      989.87     1053.77     53.28 o
  -7  12   2      703.86      795.48     49.47 o
  -6  12   2     1311.01     1336.95     78.41 o
  -5  12   2     1002.66     1009.99     55.91 o
  -4  12   2     1296.29     1260.33    111.53 o
  -3  12   2     4694.15     4559.50     86.97 o
  -2  12   2     1372.15     1372.03     37.20 o
  -1  12   2     9489.24     9200.96    188.07 o
   0  12   2        1.39      -13.33     21.47 o
   1  12   2     9527.92     9192.25    152.61 o
   2  12   2     1362.74     1284.83     47.61 o
   3  12   2     4824.22     4568.16     89.48 o
   4  12   2     1160.39     1164.96     46.43 o
   5  12   2     1178.92     1085.27     82.73 o
   6  12   2     1311.78     1267.60     60.34 o
   7  12   2      658.22      678.17     49.04 o
   8  12   2      954.13      952.56     77.50 o
   9  12   2      281.49      225.16     80.64 o
  -8  13   2     1399.58     1429.30    118.34 o
  -7  13   2      512.35      628.97     54.33 o
  -6  13   2      834.19      870.54     55.91 o
  -5  13   2      272.10      264.66     42.47 o
  -4  13   2     3191.23     3207.32     94.24 o
  -3  13   2      215.14      278.84     61.26 o
  -2  13   2      806.85      825.91     42.37 o
  -1  13   2      506.43      536.74     43.08 o
   0  13   2     1188.51     1184.04     63.84 o
   1  13   2      495.63      470.42     33.93 o
   2  13   2      728.09      776.25     39.51 o
   3  13   2      218.09      189.97     30.15 o
   4  13   2     3163.26     3130.80     75.18 o
   5  13   2      307.37      288.01     39.95 o
   6  13   2      840.49      804.60     54.10 o
   7  13   2      500.71      452.90     48.05 o
   8  13   2     1460.71     1507.93     72.95 o
  -8  14   2      840.74      951.91     65.30 o
  -7  14   2       89.47      196.71     47.52 o
  -6  14   2      804.75      840.39     59.19 o
  -5  14   2      117.60      162.54     42.64 o
  -4  14   2      128.65      134.14     40.23 o
  -3  14   2     2505.39     2411.63     83.93 o
  -2  14   2      354.50      316.30     32.78 o
  -1  14   2     9493.01     9155.92    172.81 o
   0  14   2        6.53        2.20     25.13 o
   1  14   2     9610.48     9192.19    157.46 o
   2  14   2      353.67      400.81     35.03 o
   3  14   2     2585.97     2442.03     66.47 o
   4  14   2      123.79      149.19     41.09 o
   5  14   2      142.70      101.23     39.25 o
   6  14   2      769.77      693.11     89.02 o
   7  14   2       93.56       46.93     40.29 o
   8  14   2      926.92     1037.73     88.49 o
  -7  15   2      342.71      332.80     53.32 o
  -6  15   2     1260.52     1279.30     72.16 o
  -5  15   2      181.60      141.41     43.67 o
  -4  15   2     1042.91     1021.42     62.73 o
  -3  15   2      563.75      533.48     49.60 o
  -2  15   2     1067.57     1001.39     48.11 o
  -1  15   2      472.65      468.62     46.03 o
   0  15   2        8.46       -9.12     27.15 o
   1  15   2      465.17      419.59     36.77 o
   2  15   2     1071.18     1026.46     48.40 o
   3  15   2      577.77      581.55     41.70 o
   4  15   2      977.67      937.65     62.54 o
   5  15   2      193.84      177.08     70.69 o
   6  15   2     1295.09     1189.44     66.79 o
   7  15   2      342.63      371.71     53.41 o
  -6  16   2     1611.31     1578.24     78.86 o
  -5  16   2      272.03      346.70     52.29 o
  -4  16   2     2190.61     2248.48    138.76 o
  -3  16   2      123.55      135.83     42.64 o
  -2  16   2       61.41       68.76     33.22 o
  -1  16   2     5161.41     5128.55    106.96 o
   0  16   2       11.08       30.53     32.42 o
   1  16   2     5189.06     5161.95    129.14 o
   2  16   2       77.67       65.29     33.41 o
   3  16   2      103.58       80.53     34.90 o
   4  16   2     2197.82     2181.97     69.39 o
   5  16   2      215.35      292.42     48.60 o
   6  16   2     1574.67     1450.06    118.86 o
  -5  17   2      204.88      171.63     52.01 o
  -4  17   2      391.66      318.52     54.04 o
  -3  17   2     1271.35     1293.55     72.91 o
  -2  17   2      324.32      315.56     41.30 o
  -1  17   2     1579.67     1603.65     62.39 o
   0  17   2      141.69      144.79     43.94 o
   1  17   2     1546.18     1495.78     80.11 o
   2  17   2      344.04      371.20     42.62 o
   3  17   2     1243.59     1215.79     66.39 o
   4  17   2      384.79      369.60     43.79 o
   5  17   2      213.80      162.53     49.82 o
  -4  18   2      828.29      734.11     89.02 o
  -3  18   2      121.21      118.95     47.24 o
  -2  18   2      654.01      655.79     62.31 o
  -1  18   2      993.91     1008.04     55.99 o
   0  18   2      103.82       50.79     46.65 o
   1  18   2     1014.51      856.50     95.30 o
   2  18   2      664.65      776.61     52.21 o
   3  18   2       98.96      110.77     68.18 o
  -1  19   2     1265.38     1190.82     75.53 o
   0  19   2       42.00       42.01     67.02 o
   1  19   2     1260.98     1160.98     74.42 o
   1   0   3      634.87      646.15     25.13 o
   2   0   3     5006.25     4941.27     99.75 o
   3   0   3       97.82      100.02     11.48 o
   4   0   3     2537.62     2548.54     49.57 o
   5   0   3      777.01      711.39     27.48 o
   6   0   3     2076.39     1972.26     49.63 o
   7   0   3     3385.94     3228.96     84.83 o
   8   0   3     1980.06     1828.24     45.65 o
   9   0   3       10.01       19.97     26.19 o
  10   0   3      227.54      263.68     30.84 o
  11   0   3     1290.34     1306.38     51.11 o
  12   0   3       40.48       86.44     42.82 o
 -12   1   3       18.02       23.32     42.25 o
 -11   1   3      596.78      592.20     40.14 o
 -10   1   3     1118.08     1043.97     44.67 o
  -9   1   3      177.00      191.92     26.75 o
  -8   1   3     1408.53     1329.23     41.83 o
  -7   1   3     2384.01     2309.74     72.55 o
  -6   1   3     3455.03     3342.66     58.51 o
  -5   1   3     3753.73     3739.30     70.28 o
  -4   1   3     1667.06     1790.75     39.46 o
  -3   1   3    17173.71    17713.51    265.59 o
  -2   1   3     6387.32     6874.90    107.40 o
   0   1   3      292.18      285.10     14.07 o
   1   1   3    34141.29    35352.09    516.91 o
   2   1   3     6333.01     6748.17     90.82 o
   3   1   3    16592.20    16892.02    266.29 o
   4   1   3     1848.10     1945.26     31.92 o
   5   1   3     3932.93     3860.36     73.25 o
   6   1   3     3301.87     3256.68     69.41 o
   7   1   3     2440.83     2468.53     73.51 o
   8   1   3     1426.08     1395.89     59.47 o
   9   1   3      154.07      154.36     28.09 o
  10   1   3     1160.67     1076.35     43.80 o
  11   1   3      586.28      637.28     44.90 o
  12   1   3       12.81       23.79     34.65 o
 -11   2   3     1573.76     1573.66     69.14 o
 -10   2   3     3175.04     3080.88    146.47 o
  -9   2   3       37.29       52.91     23.96 o
  -8   2   3     2077.50     2106.53     68.93 o
  -7   2   3      126.01      119.74     18.84 o
  -6   2   3     1543.65     1496.83     36.70 o
  -5   2   3      175.01      204.76     15.05 o
  -4   2   3     1817.36     1973.76     60.66 o
  -3   2   3      155.60      174.83     11.11 o
  -2   2   3    11185.99    11590.47    178.15 o
  -1   2   3    11620.12    11852.65    307.89 o
   0   2   3      188.30      202.12     18.85 o
   1   2   3    11690.90    12061.18    175.76 o
   2   2   3    11356.02    11680.06    146.52 o
   3   2   3      156.43      184.08      9.67 o
   4   2   3     1784.34     1924.54     33.46 o
   5   2   3      182.62      214.39     12.50 o
   6   2   3     1700.39     1628.89     55.17 o
   7   2   3      124.43      142.04     15.05 o
   8   2   3     2231.20     2241.77     68.04 o
   9   2   3       57.54       69.19     27.01 o
  10   2   3     3009.59     2953.59     79.08 o
  11   2   3     1620.40     1679.55     59.39 o
 -11   3   3      121.17      151.08     41.05 o
 -10   3   3     1619.49     1577.36     54.05 o
  -9   3   3      956.26      918.02     47.80 o
  -8   3   3     6005.56     5809.83     86.95 o
  -7   3   3     1969.64     1874.16     43.84 o
  -6   3   3     7774.00     7475.46    109.32 o
  -5   3   3     4431.44     4543.66     70.99 o
  -4   3   3     6826.56     6556.76    109.49 o
  -3   3   3     5202.55     5370.27    112.37 o
  -2   3   3     9896.10    10334.21    164.17 o
  -1   3   3     7075.15     7055.69    131.05 o
   0   3   3     2258.99     2469.71     41.90 o
   1   3   3     6842.36     6899.41     74.28 o
   2   3   3    10150.99    10648.28    133.85 o
   3   3   3     5280.02     5485.31     73.04 o
   4   3   3     6648.08     6400.64    101.14 o
   5   3   3     4344.17     4587.95     68.88 o
   6   3   3     7663.08     7262.99    105.34 o
   7   3   3     2050.55     1985.72     40.73 o
   8   3   3     6059.26     5800.95    148.71 o
   9   3   3      966.51      963.50     64.93 o
  10   3   3     1738.88     1669.46    125.60 o
  11   3   3      128.40      137.37     33.53 o
 -11   4   3      825.64      820.84     55.26 o
 -10   4   3     3170.34     3216.61     99.60 o
  -9   4   3      236.04      262.08     31.67 o
  -8   4   3     2989.46     2994.78     55.29 o
  -7   4   3      965.16     1007.45     41.16 o
  -6   4   3     5464.00     5237.47     76.43 o
  -5   4   3     2189.78     2123.17     69.26 o
  -4   4   3      816.70      769.76     35.78 o
  -3   4   3     1192.85     1232.88     36.60 o
  -2   4   3     1547.45     1643.00     39.57 o
  -1   4   3     3931.63     3988.29     66.28 o
   0   4   3     3377.49     3471.39     56.63 o
   1   4   3     4041.62     4160.79     46.09 o
   2   4   3     1540.25     1660.22     27.91 o
   3   4   3     1317.16     1372.30     31.89 o
   4   4   3      808.70      767.27     21.41 o
   5   4   3     2218.07     2163.29     39.78 o
   6   4   3     5693.13     5625.28     82.37 o
   7   4   3      948.64      984.43     30.94 o
   8   4   3     3003.50     2900.23     91.85 o
   9   4   3      230.79      258.98     53.93 o
  10   4   3     3076.57     2922.83    136.14 o
  11   4   3      815.86      801.64     44.25 o
 -11   5   3      779.35      788.63     55.28 o
 -10   5   3     3213.63     2954.41     85.06 o
  -9   5   3     2499.86     2370.44     73.53 o
  -8   5   3     4012.62     4139.55     75.82 o
  -7   5   3     1961.77     1936.93     41.82 o
  -6   5   3     6127.59     5723.56     92.09 o
  -5   5   3       49.14       59.87     15.55 o
  -4   5   3     8527.45     8559.93    142.72 o
  -3   5   3     2981.49     3108.21     51.30 o
  -2   5   3     1456.13     1434.40     27.77 o
  -1   5   3     1343.54     1401.89     30.03 o
   0   5   3      946.34      953.65     20.45 o
   1   5   3     1384.03     1421.91     20.61 o
   2   5   3     1564.25     1529.70     26.89 o
   3   5   3     2999.29     3136.33     46.95 o
   4   5   3     8447.74     8363.08    103.11 o
   5   5   3       41.26       55.77     13.37 o
   6   5   3     5832.00     5523.60     85.17 o
   7   5   3     2006.00     2010.16     49.35 o
   8   5   3     4071.43     3991.52    151.85 o
   9   5   3     2385.21     2356.27     88.86 o
  10   5   3     3388.49     3077.50    103.06 o
  11   5   3      788.04      859.96     46.39 o
 -11   6   3       78.02       83.45     40.89 o
 -10   6   3     1511.22     1577.84     68.78 o
  -9   6   3      468.06      434.95     32.25 o
  -8   6   3     1661.20     1676.54     43.24 o
  -7   6   3      870.25      813.88     33.96 o
  -6   6   3     4125.82     3935.80     72.05 o
  -5   6   3     6592.81     6332.34     99.67 o
  -4   6   3     3999.82     3932.83     57.41 o
  -3   6   3     8237.08     8201.68    105.36 o
  -2   6   3     6514.81     6585.85     81.81 o
  -1   6   3     2489.96     2596.12     40.50 o
   0   6   3      169.84      173.18     12.08 o
   1   6   3     2356.29     2462.16     31.66 o
   2   6   3     6229.49     6277.09     87.20 o
   3   6   3     8438.15     8577.75    118.20 o
   4   6   3     4032.26     3987.16     54.64 o
   5   6   3     6668.60     6576.61     95.13 o
   6   6   3     4298.79     4148.69     93.44 o
   7   6   3      822.87      858.97     35.90 o
   8   6   3     1741.76     1747.17     73.77 o
   9   6   3      427.46      462.59     51.14 o
  10   6   3     1442.79     1526.90     82.15 o
  11   6   3       83.93      126.70     34.91 o
 -11   7   3      822.29      857.34     59.82 o
 -10   7   3     1595.73     1615.06     53.88 o
  -9   7   3     1853.86     1834.76     67.26 o
  -8   7   3     1284.93     1257.91     40.20 o
  -7   7   3      679.88      679.19     27.76 o
  -6   7   3     2672.53     2594.57     48.99 o
  -5   7   3      997.61      998.98     29.18 o
  -4   7   3      292.85      297.38     16.21 o
  -3   7   3     7489.14     7760.21     99.52 o
  -2   7   3      904.63      936.28     25.39 o
  -1   7   3     7564.75     7554.23    105.51 o
   0   7   3      252.04      222.78      9.58 o
   1   7   3     7904.04     7992.52     94.31 o
   2   7   3      858.83      845.77     22.03 o
   3   7   3     7585.45     7816.60    105.34 o
   4   7   3      295.22      270.19     25.18 o
   5   7   3      970.16      932.16     35.54 o
   6   7   3     2626.74     2661.58     94.42 o
   7   7   3      678.08      705.70     33.39 o
   8   7   3     1360.74     1334.60     71.42 o
   9   7   3     1850.95     1798.81     83.64 o
  10   7   3     1661.91     1569.25     84.07 o
  11   7   3      850.71      840.92     57.62 o
 -10   8   3       41.98       77.81     30.58 o
  -9   8   3       54.92       26.19     26.77 o
  -8   8   3      746.90      727.83     32.49 o
  -7   8   3     1321.56     1335.31     38.44 o
  -6   8   3     1914.71     1793.78     40.44 o
  -5   8   3     1705.05     1648.74     36.39 o
  -4   8   3    10478.32    10405.97    131.39 o
  -3   8   3     4703.52     4482.48     62.75 o
  -2   8   3    10713.91    10596.42    143.23 o
  -1   8   3     1365.79     1389.30     33.20 o
   0   8   3    13047.31    12841.07    136.79 o
   1   8   3     1352.74     1335.40     25.79 o
   2   8   3    10410.47    10187.08    138.68 o
   3   8   3     4757.41     4562.89    112.33 o
   4   8   3    10255.31    10156.28    161.35 o
   5   8   3     1723.28     1664.43     54.54 o
   6   8   3     2065.75     1965.79     53.15 o
   7   8   3     1210.18     1194.18     45.62 o
   8   8   3      786.75      778.71     57.30 o
   9   8   3       44.61        4.87     47.13 o
  10   8   3       42.02       64.28     47.79 o
 -10   9   3      343.52      419.74     61.67 o
  -9   9   3      723.75      727.68     39.30 o
  -8   9   3      434.53      438.20     32.05 o
  -7   9   3      896.81      878.91     32.89 o
  -6   9   3     1037.14     1033.99     41.33 o
  -5   9   3     2187.46     2228.79     44.59 o
  -4   9   3     1255.65     1232.05     30.40 o
  -3   9   3     5366.40     5150.27     72.54 o
  -2   9   3     1386.92     1407.42     32.18 o
  -1   9   3     6486.59     6420.19     92.71 o
   0   9   3      469.25      550.26     18.37 o
   1   9   3     6603.62     6609.44     82.92 o
   2   9   3     1313.86     1330.56     31.15 o
   3   9   3     5697.08     5580.98     79.89 o
   4   9   3     1324.19     1297.15     60.56 o
   5   9   3     2195.59     2267.20     66.79 o
   6   9   3     1031.66     1006.46     46.99 o
   7   9   3      872.10      828.25    102.11 o
   8   9   3      457.62      383.26     49.04 o
   9   9   3      679.52      631.30     61.99 o
  10   9   3      363.50      412.74     60.93 o
 -10  10   3      393.59      397.83     59.44 o
  -9  10   3      286.13      380.68     39.70 o
  -8  10   3     1407.28     1373.77     56.03 o
  -7  10   3      871.92      904.44     38.70 o
  -6  10   3      710.90      723.22     33.31 o
  -5  10   3      480.67      479.32     29.29 o
  -4  10   3     3340.48     3278.54     52.49 o
  -3  10   3     3821.88     3817.59     75.12 o
  -2  10   3    12147.05    11998.15    193.93 o
  -1  10   3      502.73      497.04     22.07 o
   0  10   3    14646.99    14238.20    186.94 o
   1  10   3      493.40      473.29     17.92 o
   2  10   3    11608.79    11695.35    158.20 o
   3  10   3     3801.21     3770.26     62.11 o
   4  10   3     3285.33     3201.62     67.82 o
   5  10   3      473.90      484.30     48.70 o
   6  10   3      705.84      634.60     42.40 o
   7  10   3      894.96      860.68    129.86 o
   8  10   3     1371.54     1325.80    101.58 o
   9  10   3      281.59      285.90     73.31 o
  10  10   3      432.33      374.91     83.78 o
  -9  11   3      193.02      227.81     45.80 o
  -8  11   3       12.19      -21.92     33.17 o
  -7  11   3     1332.37     1356.94     57.22 o
  -6  11   3     1469.16     1459.72     47.53 o
  -5  11   3     2210.78     2189.43     53.25 o
  -4  11   3     4333.39     4340.74    120.47 o
  -3  11   3     2635.98     2528.21     58.54 o
  -2  11   3     1229.66     1276.24     34.93 o
  -1  11   3     1553.88     1556.36     38.09 o
   0  11   3     2494.69     2518.77     50.38 o
   1  11   3     1645.21     1560.76     39.61 o
   2  11   3     1244.74     1290.73     43.90 o
   3  11   3     2820.46     2736.59     61.73 o
   4  11   3     4397.07     4238.74     84.95 o
   5  11   3     2285.84     2273.86     58.69 o
   6  11   3     1441.38     1427.81    176.98 o
   7  11   3     1295.98     1293.91     60.39 o
   8  11   3        7.46       30.37     64.93 o
   9  11   3      214.68      241.91     76.45 o
  -9  12   3     1306.44     1450.49     69.87 o
  -8  12   3      434.51      442.22     43.77 o
  -7  12   3     5534.50     5601.92    175.06 o
  -6  12   3       28.24       35.21     25.23 o
  -5  12   3     5955.11     5998.33     98.96 o
  -4  12   3     1758.24     1703.56     50.56 o
  -3  12   3     1224.24     1254.99     44.54 o
  -2  12   3     2982.87     2904.91     54.30 o
  -1  12   3      564.44      620.97     26.78 o
   0  12   3     3620.42     3526.78     73.33 o
   1  12   3      599.37      604.99     28.20 o
   2  12   3     2892.98     2751.76     66.74 o
   3  12   3     1188.52     1121.15     48.28 o
   4  12   3     1654.12     1568.28     86.52 o
   5  12   3     5669.84     5687.02    109.14 o
   6  12   3       29.14       70.95     39.80 o
   7  12   3     5661.73     5519.08    133.29 o
   8  12   3      417.38      411.56     80.64 o
   9  12   3     1308.52     1271.35    109.96 o
  -8  13   3      293.53      359.77     43.73 o
  -7  13   3     3008.29     3011.47    113.21 o
  -6  13   3      629.75      688.41     74.88 o
  -5  13   3     2641.64     2531.07    115.72 o
  -4  13   3     1436.21     1410.19     49.73 o
  -3  13   3     1382.84     1370.49     46.94 o
  -2  13   3      163.78      166.95     28.19 o
  -1  13   3       32.47       23.71     32.00 o
   0  13   3       16.70        3.31     23.14 o
   1  13   3       31.17       31.75     25.38 o
   2  13   3      167.46      164.14     28.55 o
   3  13   3     1456.16     1461.91     52.50 o
   4  13   3     1447.85     1391.98     52.55 o
   5  13   3     2575.79     2524.58     67.53 o
   6  13   3      649.34      721.37     52.08 o
   7  13   3     2909.30     2823.33    101.06 o
   8  13   3      273.59      266.00     79.59 o
  -8  14   3       37.68       91.26     47.75 o
  -7  14   3     3672.08     3565.76    111.83 o
  -6  14   3      261.94      249.19     45.50 o
  -5  14   3     5387.65     5444.44    138.51 o
  -4  14   3      313.58      287.56     43.94 o
  -3  14   3     3189.22     2958.60     93.65 o
  -2  14   3      478.33      491.67     66.52 o
  -1  14   3      322.71      293.02     33.25 o
   0  14   3      107.56      126.06     29.10 o
   1  14   3      361.23      365.50     33.24 o
   2  14   3      488.97      394.10     33.89 o
   3  14   3     3138.77     3023.73    101.61 o
   4  14   3      338.03      310.97     35.11 o
   5  14   3     5497.67     5510.01    216.25 o
   6  14   3      253.89      265.19     53.93 o
   7  14   3     3732.76     3571.26    187.98 o
   8  14   3       36.34       99.49     77.50 o
  -7  15   3     1429.84     1369.48     76.79 o
  -6  15   3      105.33      193.49     48.06 o
  -5  15   3     1309.36     1346.50     72.47 o
  -4  15   3     1363.43     1418.91     70.07 o
  -3  15   3      136.93      160.98     42.13 o
  -2  15   3      261.64      277.20     43.32 o
  -1  15   3      701.01      670.24     40.69 o
   0  15   3     1312.44     1214.20     58.89 o
   1  15   3      698.12      602.19     50.34 o
   2  15   3      247.83      237.09     33.93 o
   3  15   3      145.95      115.77     33.68 o
   4  15   3     1312.45     1212.16     53.20 o
   5  15   3     1265.85     1231.26     73.83 o
   6  15   3       95.70      171.84     44.70 o
   7  15   3     1409.35     1394.90     72.72 o
  -6  16   3      264.61      283.92     53.07 o
  -5  16   3     2310.94     2218.67     92.24 o
  -4  16   3     1405.33     1393.13     83.26 o
  -3  16   3     1050.05     1033.10     71.74 o
  -2  16   3     2337.45     2422.75    103.68 o
  -1  16   3       84.54      139.79     33.45 o
   0  16   3     5780.90     5852.56    117.28 o
   1  16   3      101.98       96.24     41.83 o
   2  16   3     2346.69     2311.01     70.64 o
   3  16   3     1003.16     1022.42     52.43 o
   4  16   3     1491.35     1348.83     65.66 o
   5  16   3     2297.03     2219.57     88.69 o
   6  16   3      275.76      268.44     51.08 o
  -5  17   3      539.03      578.70     60.69 o
  -4  17   3      943.51      911.03     77.50 o
  -3  17   3      462.54      391.77     54.80 o
  -2  17   3      120.68      113.18     45.54 o
  -1  17   3      222.77      214.09     38.88 o
   0  17   3      689.60      661.63     54.74 o
   1  17   3      244.49      229.33     46.06 o
   2  17   3      113.48      133.96     37.23 o
   3  17   3      477.46      417.72     43.24 o
   4  17   3      857.40      840.73     52.31 o
   5  17   3      549.75      550.45     57.07 o
  -3  18   3       98.55      141.43     49.14 o
  -2  18   3     3754.43     3722.61    116.75 o
  -1  18   3       29.67       41.54     38.28 o
   0  18   3     4412.88     4339.09    192.69 o
   1  18   3       32.37       62.24     47.02 o
   2  18   3     3861.09     3960.55    115.51 o
   3  18   3       99.38       93.07     40.79 o
   0   0   4   110404.20   104723.88   2643.23 o
   1   0   4      931.85     1013.73     42.94 o
   2   0   4      391.56      368.21     17.86 o
   3   0   4     3032.30     3181.93     57.13 o
   4   0   4      210.73      220.51     15.71 o
   5   0   4     3111.23     3075.85     61.40 o
   6   0   4      681.63      731.98     30.89 o
   7   0   4     3435.67     3370.36    114.12 o
   8   0   4      310.69      303.89     25.34 o
   9   0   4     3673.03     3574.63     71.98 o
  10   0   4       65.33       71.82     26.59 o
  11   0   4     3552.81     3571.06    106.11 o
 -11   1   4     1431.12     1465.83     66.85 o
 -10   1   4      812.05      776.49     39.14 o
  -9   1   4     5452.81     5116.92     89.68 o
  -8   1   4        4.13       66.81     20.75 o
  -7   1   4     7284.59     7022.26    107.89 o
  -6   1   4      934.45      942.08     33.81 o
  -5   1   4    12351.00    12362.92    263.19 o
  -4   1   4      558.27      569.99     32.16 o
  -3   1   4     8561.36     8847.25    140.75 o
  -2   1   4     5662.30     6032.09    158.13 o
  -1   1   4    11815.32    12538.59    322.55 o
   0   1   4     1045.81     1040.27     29.98 o
   1   1   4    11647.97    12427.58    321.50 o
   2   1   4     5752.05     6032.91     91.41 o
   3   1   4     8863.85     8954.00    142.10 o
   4   1   4      565.88      561.07     23.69 o
   5   1   4    12319.83    12440.76    198.61 o
   6   1   4      944.10      912.67     35.64 o
   7   1   4     7256.89     7100.81    103.39 o
   8   1   4        4.78       38.52     23.51 o
   9   1   4     5409.43     5180.10     98.10 o
  10   1   4      851.24      816.46     44.93 o
  11   1   4     1390.70     1350.58     52.42 o
 -11   2   4     1662.81     1594.46     68.73 o
 -10   2   4      211.52      213.82     30.31 o
  -9   2   4     2814.93     2638.04     55.42 o
  -8   2   4     1573.03     1524.69     46.40 o
  -7   2   4     1539.37     1464.66     39.46 o
  -6   2   4      661.33      675.13     25.49 o
  -5   2   4     1181.33     1082.70     32.26 o
  -4   2   4     6861.25     7150.30    113.33 o
  -3   2   4     3038.48     3314.88     56.63 o
  -2   2   4     3909.01     3822.42    112.05 o
  -1   2   4    10449.89    11314.37    287.99 o
   0   2   4    25920.17    25868.00    462.08 o
   1   2   4    10493.63    10934.05    203.60 o
   2   2   4     3916.81     3913.38     67.60 o
   3   2   4     2937.31     3186.34     41.76 o
   4   2   4     6465.52     6730.50     95.18 o
   5   2   4     1177.02     1083.72     24.41 o
   6   2   4      611.13      603.10     19.52 o
   7   2   4     1550.68     1546.06     33.52 o
   8   2   4     1595.38     1592.88     52.65 o
   9   2   4     2700.20     2634.25    128.29 o
  10   2   4      194.71      251.65     35.09 o
  11   2   4     1719.24     1795.86     70.74 o
 -11   3   4      798.88      731.62     90.00 o
 -10   3   4      642.87      653.35     56.50 o
  -9   3   4     1989.50     2014.31    102.35 o
  -8   3   4      564.89      581.98     47.08 o
  -7   3   4     3161.11     3020.22     65.90 o
  -6   3   4      325.17      320.81     19.28 o
  -5   3   4     1108.25     1142.23     28.65 o
  -4   3   4     6080.45     5971.96     86.66 o
  -3   3   4    10227.74    10836.35    146.09 o
  -2   3   4    24565.12    26037.16    468.32 o
  -1   3   4      729.18      798.52     28.28 o
   0   3   4    30784.83    31063.61    515.74 o
   1   3   4      766.45      814.00     16.58 o
   2   3   4    24374.08    25699.17    321.00 o
   3   3   4    10250.53    10789.24    138.44 o
   4   3   4     6171.13     6026.60    103.24 o
   5   3   4     1144.43     1170.16     38.39 o
   6   3   4      289.92      303.82     24.37 o
   7   3   4     3046.02     2982.07     94.17 o
   8   3   4      617.00      638.01     37.06 o
   9   3   4     1989.97     2128.73    147.14 o
  10   3   4      692.01      755.32     67.02 o
  11   3   4      770.09      855.60     74.07 o
 -11   4   4      213.37      221.85     44.36 o
 -10   4   4      819.57      835.54     61.18 o
  -9   4   4      970.13      921.97     41.04 o
  -8   4   4      801.50      793.59     42.29 o
  -7   4   4     1075.80     1058.13     33.46 o
  -6   4   4      534.97      534.77     33.15 o
  -5   4   4     1560.77     1589.55     33.90 o
  -4   4   4     1242.70     1130.22     24.82 o
  -3   4   4     9448.03     9796.44    157.02 o
  -2   4   4     2001.11     2025.17     50.34 o
  -1   4   4    10265.50    10439.52    196.22 o
   0   4   4      118.68       74.83      8.83 o
   1   4   4    10307.49    10550.86    103.74 o
   2   4   4     1987.99     1990.71     35.22 o
   3   4   4     9341.26     9810.36    127.11 o
   4   4   4     1097.89     1000.83     28.10 o
   5   4   4     1601.72     1633.87     34.77 o
   6   4   4      484.35      508.35     21.48 o
   7   4   4      994.09      901.30     28.93 o
   8   4   4      816.42      833.68     58.02 o
   9   4   4      960.42     1009.13     59.59 o
  10   4   4      767.04      779.40     58.59 o
  11   4   4      217.04      214.42     40.62 o
 -11   5   4      599.94      650.20     65.38 o
 -10   5   4      480.81      445.36     44.31 o
  -9   5   4      113.58      107.76     28.90 o
  -8   5   4      666.49      627.06     37.89 o
  -7   5   4      899.30      944.14     33.46 o
  -6   5   4     1912.19     1911.61     38.16 o
  -5   5   4     2232.48     2126.65     51.37 o
  -4   5   4     7459.18     7462.58    126.49 o
  -3   5   4     1276.27     1316.40     31.99 o
  -2   5   4    23052.20    23895.61    440.15 o
  -1   5   4     1508.41     1640.49     40.61 o
   0   5   4    45062.96    45919.14    572.95 o
   1   5   4     1453.40     1575.69     29.90 o
   2   5   4    23136.72    24295.19    302.86 o
   3   5   4     1198.37     1144.13     25.01 o
   4   5   4     7568.08     7598.16    101.55 o
   5   5   4     2194.20     2166.33     41.38 o
   6   5   4     1891.96     1884.82     39.63 o
   7   5   4      976.75      974.02     30.33 o
   8   5   4      665.37      521.14     46.21 o
   9   5   4      100.90      138.81     57.07 o
  10   5   4      488.17      553.29     55.46 o
  11   5   4      619.81      721.14     71.73 o
 -11   6   4      502.21      521.29     81.89 o
 -10   6   4      812.00      804.21     41.19 o
  -9   6   4     2140.85     2022.61     58.81 o
  -8   6   4     1096.75     1076.90     42.78 o
  -7   6   4      658.99      601.77     25.83 o
  -6   6   4      851.75      888.15     37.91 o
  -5   6   4      238.28      259.33     23.28 o
  -4   6   4     2152.24     2148.59     43.30 o
  -3   6   4     2972.64     2939.09     51.78 o
  -2   6   4      414.68      402.42     17.60 o
  -1   6   4    10268.40    10312.96    139.63 o
   0   6   4     3061.81     3201.93     38.87 o
   1   6   4    10414.20    10466.06    111.12 o
   2   6   4      412.35      419.50     16.80 o
   3   6   4     2961.83     2875.68     45.50 o
   4   6   4     2150.08     2136.43     37.52 o
   5   6   4      253.62      230.47     18.56 o
   6   6   4      861.81      883.57     73.31 o
   7   6   4      657.51      630.15     31.71 o
   8   6   4     1014.55     1016.56     59.02 o
   9   6   4     2235.39     2049.71     85.35 o
  10   6   4      765.64      776.94     71.21 o
  11   6   4      513.26      393.61     58.74 o
 -11   7   4      322.37      328.07     48.34 o
 -10   7   4       48.86      100.25     29.50 o
  -9   7   4      263.73      282.73     27.55 o
  -8   7   4     2155.44     2101.42     48.08 o
  -7   7   4     3242.49     3257.34     66.16 o
  -6   7   4     2254.10     2122.19     44.18 o
  -5   7   4     5358.23     5247.63     85.27 o
  -4   7   4     2068.74     2106.26     61.66 o
  -3   7   4     5953.02     5956.99     78.16 o
  -2   7   4     6546.56     6451.21     93.65 o
  -1   7   4     1246.92     1273.19     37.79 o
   0   7   4     7238.28     6985.69     84.62 o
   1   7   4     1272.47     1305.16     21.90 o
   2   7   4     6633.75     6563.52     80.12 o
   3   7   4     5821.92     5794.17     82.41 o
   4   7   4     2061.02     2086.82     38.66 o
   5   7   4     5487.62     5490.57     91.85 o
   6   7   4     2201.79     2075.01     61.31 o
   7   7   4     3424.65     3510.18     73.74 o
   8   7   4     2063.53     1946.73     82.73 o
   9   7   4      234.49      209.69     46.77 o
  10   7   4       64.96      120.15     49.29 o
  11   7   4      319.33      377.96     60.22 o
 -10   8   4      997.71     1021.00     45.78 o
  -9   8   4     1981.86     1962.31     59.15 o
  -8   8   4     2922.09     3065.09     60.48 o
  -7   8   4     2103.01     2063.11     46.32 o
  -6   8   4     5109.39     5080.28     76.75 o
  -5   8   4      708.67      700.71     25.07 o
  -4   8   4     6209.60     6108.35     84.43 o
  -3   8   4      584.27      588.56     22.31 o
  -2   8   4     1005.18      961.65     27.62 o
  -1   8   4     4816.18     4883.52     79.15 o
   0   8   4        9.36       12.22      8.97 o
   1   8   4     4813.88     4913.95     64.29 o
   2   8   4     1055.46     1003.32     20.95 o
   3   8   4      615.46      636.51     21.77 o
   4   8   4     6553.02     6338.98    104.11 o
   5   8   4      678.12      693.88     30.40 o
   6   8   4     5089.79     5009.08    111.33 o
   7   8   4     2058.22     1940.34     63.88 o
   8   8   4     2859.75     3017.09    138.24 o
   9   8   4     2131.47     2079.43     88.43 o
  10   8   4      932.98      918.11     69.83 o
 -10   9   4      739.05      717.74     49.15 o
  -9   9   4      898.75     1008.90     51.00 o
  -8   9   4     2785.19     2755.59     57.31 o
  -7   9   4     1518.92     1535.28     42.31 o
  -6   9   4     2414.51     2453.42     48.24 o
  -5   9   4     3457.48     3465.10     56.90 o
  -4   9   4      540.70      536.30     26.72 o
  -3   9   4     3753.14     3647.63     91.45 o
  -2   9   4      897.31      859.19     27.65 o
  -1   9   4       53.01       58.13     13.88 o
   0   9   4       59.47       45.51      9.24 o
   1   9   4       71.71       62.52     11.63 o
   2   9   4      913.19      912.02     27.70 o
   3   9   4     3541.55     3531.42     59.47 o
   4   9   4      498.14      451.91     26.67 o
   5   9   4     3516.56     3495.54     90.62 o
   6   9   4     2279.74     2191.13     69.68 o
   7   9   4     1645.78     1628.07    147.66 o
   8   9   4     2716.31     2888.28    138.24 o
   9   9   4      897.19      825.22     86.92 o
  10   9   4      733.40      816.85     93.20 o
 -10  10   4      976.24      910.43     54.62 o
  -9  10   4      395.45      391.64     40.96 o
  -8  10   4     2185.60     2162.88     66.72 o
  -7  10   4      887.42      864.43     38.63 o
  -6  10   4     8074.19     8141.19    125.84 o
  -5  10   4     3234.23     3170.31     62.79 o
  -4  10   4    13803.43    13467.65    272.53 o
  -3  10   4      710.22      690.53     35.49 o
  -2  10   4      811.63      793.16     31.90 o
  -1  10   4      362.36      346.69     19.83 o
   0  10   4       20.26       19.16     13.29 o
   1  10   4      401.00      364.99     16.62 o
   2  10   4      804.72      799.47     26.58 o
   3  10   4      709.43      690.17     26.78 o
   4  10   4    14086.29    14007.32    213.37 o
   5  10   4     3168.36     3109.87     95.13 o
   6  10   4     8225.63     7979.57    168.93 o
   7  10   4      883.62      907.24     49.82 o
   8  10   4     2086.77     2160.45    118.34 o
   9  10   4      440.70      501.63     81.68 o
  10  10   4      904.06      829.41     97.39 o
  -9  11   4      355.30      395.72     44.71 o
  -8  11   4     1502.52     1468.92     60.21 o
  -7  11   4     1141.40     1102.10     43.93 o
  -6  11   4     1877.19     1890.03     52.42 o
  -5  11   4      151.52      172.99     24.19 o
  -4  11   4       59.13       72.68     20.48 o
  -3  11   4     1333.28     1319.18     37.52 o
  -2  11   4     1407.08     1364.48     49.38 o
  -1  11   4      328.32      320.89     21.77 o
   0  11   4       16.67       25.58     14.72 o
   1  11   4      360.08      317.44     18.31 o
   2  11   4     1317.61     1185.13     33.41 o
   3  11   4     1295.53     1269.82     44.57 o
   4  11   4       57.59       62.81     23.47 o
   5  11   4      142.23      157.42     32.17 o
   6  11   4     1832.67     1780.32     68.68 o
   7  11   4     1161.46     1156.67     59.03 o
   8  11   4     1448.91     1373.98    107.87 o
   9  11   4      361.65      346.64     79.59 o
  -9  12   4      389.46      443.70     47.71 o
  -8  12   4      583.84      616.51     47.97 o
  -7  12   4      572.61      581.72     37.71 o
  -6  12   4     3936.48     3981.17    102.33 o
  -5  12   4     1666.38     1689.35     47.91 o
  -4  12   4     3439.88     3418.49     65.14 o
  -3  12   4     8422.33     8349.91    182.10 o
  -2  12   4     1414.35     1334.22     43.28 o
  -1  12   4     5813.86     5705.40     87.80 o
   0  12   4       18.81        6.25     22.55 o
   1  12   4     5892.52     5760.01     91.40 o
   2  12   4     1381.01     1277.89     45.85 o
   3  12   4     8514.92     8137.71    157.89 o
   4  12   4     3346.11     3204.04     74.30 o
   5  12   4     1640.10     1605.57     57.30 o
   6  12   4     4048.64     4028.12    105.17 o
   7  12   4      540.37      518.71     46.50 o
   8  12   4      554.92      599.02     87.97 o
   9  12   4      378.67      367.58     84.83 o
  -8  13   4     1153.79     1191.33     74.94 o
  -7  13   4      108.16      117.15     53.84 o
  -6  13   4     1395.44     1469.18     59.07 o
  -5  13   4      257.63      308.47     34.27 o
  -4  13   4       65.28       89.66     27.10 o
  -3  13   4      522.33      487.60     32.36 o
  -2  13   4      352.29      354.80     39.91 o
  -1  13   4      510.97      524.14     34.39 o
   0  13   4      249.00      262.11     28.33 o
   1  13   4      488.87      425.02     32.39 o
   2  13   4      327.73      306.57     37.95 o
   3  13   4      588.21      604.89     39.15 o
   4  13   4       50.00       29.49     27.19 o
   5  13   4      256.59      274.71     33.10 o
   6  13   4     1355.34     1233.67     62.90 o
   7  13   4      103.42      102.55     39.71 o
   8  13   4     1152.24     1127.88    108.91 o
  -8  14   4       37.02       -3.70     40.37 o
  -7  14   4      116.73       87.46     53.93 o
  -6  14   4      445.53      614.08    103.68 o
  -5  14   4     2859.77     2881.06    111.30 o
  -4  14   4      200.88      227.02     40.23 o
  -3  14   4     4566.82     4801.26    119.11 o
  -2  14   4      466.19      429.06     90.59 o
  -1  14   4     8344.32     8157.31    144.90 o
   0  14   4      100.36       68.00     28.56 o
   1  14   4     8449.20     8412.50    176.22 o
   2  14   4      476.60      440.04     46.21 o
   3  14   4     4508.12     4416.53    130.25 o
   4  14   4      189.95      195.65     32.22 o
   5  14   4     2802.82     2790.01     73.79 o
   6  14   4      446.20      422.98     47.79 o
   7  14   4      114.44      102.67     41.50 o
   8  14   4       29.61      159.18     78.54 o
  -7  15   4      227.10      251.19     53.09 o
  -6  15   4     2589.39     2533.88     96.70 o
  -5  15   4      566.00      545.39     55.73 o
  -4  15   4      358.94      377.36     49.95 o
  -3  15   4      715.36      733.48     55.52 o
  -2  15   4      410.80      444.34     47.02 o
  -1  15   4      459.02      472.30     39.08 o
   0  15   4       90.83      115.45     30.22 o
   1  15   4      451.77      416.66     60.74 o
   2  15   4      424.89      363.46     41.95 o
   3  15   4      759.21      704.49     43.40 o
   4  15   4      337.84      285.67     36.16 o
   5  15   4      568.47      534.08     42.62 o
   6  15   4     2699.28     2573.45     91.09 o
   7  15   4      210.94      163.15     45.46 o
  -6  16   4      922.69     1018.57     70.97 o
  -5  16   4     1243.73     1293.90     75.26 o
  -4  16   4     1207.13     1227.61    106.82 o
  -3  16   4     2393.05     2434.37     88.78 o
  -2  16   4      442.48      481.81     49.88 o
  -1  16   4     2061.94     1940.77     63.66 o
   0  16   4       67.63       80.18     31.36 o
   1  16   4     2084.78     2083.35    138.24 o
   2  16   4      411.06      429.14     40.81 o
   3  16   4     2398.85     2395.50     73.20 o
   4  16   4     1179.85     1241.63     77.35 o
   5  16   4     1213.62     1259.80     57.74 o
   6  16   4      833.96      779.93     96.87 o
  -5  17   4        5.55       20.34     46.29 o
  -4  17   4      232.44      335.11     53.92 o
  -3  17   4       35.17       38.28     45.54 o
  -2  17   4      735.17      797.09     61.45 o
  -1  17   4      731.93      713.43     59.93 o
   0  17   4      361.55      333.85     40.10 o
   1  17   4      693.98      698.35     55.90 o
   2  17   4      770.68      805.13     59.97 o
   3  17   4       28.33       -4.97     36.94 o
   4  17   4      248.07      225.76     40.42 o
   5  17   4        8.62       72.05     48.54 o
  -3  18   4      412.24      401.67     58.13 o
  -2  18   4      558.77      455.60     58.13 o
  -1  18   4      103.18      150.11     47.76 o
   0  18   4        2.88       25.67     44.41 o
   1  18   4       97.30       72.82     47.72 o
   2  18   4      569.89      616.03     59.61 o
   3  18   4      407.79      368.09     45.06 o
   1   0   5      555.11      575.98     34.56 o
   2   0   5     2366.61     2412.41     52.63 o
   3   0   5        9.48       10.04     12.01 o
   4   0   5     7701.41     8215.98    134.31 o
   5   0   5     3276.20     3497.05     67.94 o
   6   0   5     8786.93     8432.76    142.61 o
   7   0   5     2682.51     2679.10    106.08 o
   8   0   5     4551.39     4503.84    168.26 o
   9   0   5     2924.53     2862.66     66.51 o
  10   0   5      710.89      679.06     37.61 o
  11   0   5       85.80       86.54     40.99 o
 -11   1   5       56.25       39.63     40.53 o
 -10   1   5      940.69      937.30     41.53 o
  -9   1   5     1712.82     1620.92     48.69 o
  -8   1   5     1912.79     1950.48     47.74 o
  -7   1   5     2367.83     2363.22     57.61 o
  -6   1   5     5987.60     5926.88    105.87 o
  -5   1   5     7688.40     7815.11    130.37 o
  -4   1   5     5791.73     6123.74    132.68 o
  -3   1   5    23806.93    25262.19    450.97 o
  -2   1   5     2609.66     2632.76     85.87 o
  -1   1   5    51431.05    54594.65   1366.65 o
   0   1   5       46.17       34.56     25.13 o
   1   1   5    52082.52    54442.80   1365.60 o
   2   1   5     2697.38     2745.77     58.87 o
   3   1   5    23583.76    24673.63    360.84 o
   4   1   5     5793.70     6236.09    105.25 o
   5   1   5     7663.41     7854.95    174.92 o
   6   1   5     6021.53     6042.17    107.43 o
   7   1   5     2428.72     2415.87     71.61 o
   8   1   5     1753.64     1632.33     53.87 o
   9   1   5     1713.90     1731.60     77.14 o
  10   1   5      984.32      908.42     70.73 o
  11   1   5       75.46       85.52     32.10 o
 -11   2   5      424.78      398.05     47.39 o
 -10   2   5      733.25      658.10     40.65 o
  -9   2   5     2018.58     2069.01     52.60 o
  -8   2   5     2626.09     2631.81     91.15 o
  -7   2   5     1870.88     1847.39     44.81 o
  -6   2   5     4403.87     4469.79     82.51 o
  -5   2   5     1213.20     1209.27     33.25 o
  -4   2   5     4867.46     5287.44     89.03 o
  -3   2   5     9117.28    10069.20    257.62 o
  -2   2   5      445.71      430.42     31.42 o
  -1   2   5     4538.41     4656.02    135.09 o
   0   2   5      841.40      868.79     31.82 o
   1   2   5     4583.02     4925.16    134.05 o
   2   2   5      370.76      385.40     14.93 o
   3   2   5     9366.52     9967.31    149.75 o
   4   2   5     4904.06     5181.69     91.65 o
   5   2   5     1243.08     1215.52     37.48 o
   6   2   5     4470.44     4367.41     84.73 o
   7   2   5     1859.92     1962.42     52.97 o
   8   2   5     2579.72     2625.21     71.29 o
   9   2   5     2110.66     1988.91     61.68 o
  10   2   5      723.99      648.51     43.61 o
  11   2   5      394.57      415.41     63.36 o
 -11   3   5      406.80      424.88     47.13 o
 -10   3   5       80.53       88.33     30.93 o
  -9   3   5      435.82      392.88     37.89 o
  -8   3   5     3138.08     3151.38     62.80 o
  -7   3   5      483.83      453.92     24.36 o
  -6   3   5     8357.74     8366.47    126.97 o
  -5   3   5     5092.27     5015.31     76.68 o
  -4   3   5    19407.04    20576.88    273.79 o
  -3   3   5     9819.36     9802.15    270.19 o
  -2   3   5     1733.40     1695.48     61.79 o
  -1   3   5     1239.89     1323.71     53.41 o
   0   3   5     1221.36     1259.96     35.91 o
   1   3   5     1182.59     1228.49     22.35 o
   2   3   5     1712.12     1628.01     35.40 o
   3   3   5     9824.40    10102.41    151.24 o
   4   3   5    19597.74    20582.14    258.45 o
   5   3   5     4995.27     4931.31     73.49 o
   6   3   5     8196.67     8278.27    116.69 o
   7   3   5      544.93      526.14     31.90 o
   8   3   5     3136.87     3072.21    104.75 o
   9   3   5      423.88      453.75     37.08 o
  10   3   5       87.69       42.76     38.91 o
  11   3   5      422.01      517.47     62.97 o
 -11   4   5      157.12      175.04     43.61 o
 -10   4   5      837.18      706.49     42.53 o
  -9   4   5     2504.20     2340.04     62.54 o
  -8   4   5     3509.20     3405.01     65.30 o
  -7   4   5     2207.80     2102.49     46.24 o
  -6   4   5     2468.28     2606.81     55.78 o
  -5   4   5     2386.64     2403.91     44.61 o
  -4   4   5     1313.55     1506.24     38.09 o
  -3   4   5     9777.51    10271.44    203.60 o
  -2   4   5     2162.20     2451.25     58.10 o
  -1   4   5     7773.37     7646.24    145.51 o
   0   4   5     1313.55     1300.52     29.27 o
   1   4   5     7724.15     7568.94     90.39 o
   2   4   5     2133.55     2417.73     37.81 o
   3   4   5    10064.91    10746.77    137.18 o
   4   4   5     1271.05     1446.27     41.86 o
   5   4   5     2500.68     2539.22     44.37 o
   6   4   5     2540.98     2654.34     61.25 o
   7   4   5     2218.35     2089.99     56.82 o
   8   4   5     3469.19     3357.50     87.62 o
   9   4   5     2530.51     2548.86     87.94 o
  10   4   5      846.68      811.20     59.86 o
  11   4   5      145.84       85.21     38.92 o
 -11   5   5     1233.65     1289.63     65.10 o
 -10   5   5      873.27      890.79     49.13 o
  -9   5   5      644.71      662.63     38.28 o
  -8   5   5     2368.22     2150.52     67.42 o
  -7   5   5       79.17      100.60     17.72 o
  -6   5   5     7099.27     7131.59    112.16 o
  -5   5   5     1684.65     1579.03     36.28 o
  -4   5   5     8844.99     9016.54    149.42 o
  -3   5   5     1362.49     1326.85     58.65 o
  -2   5   5     4078.55     4186.13     88.11 o
  -1   5   5     1033.15      894.60     31.82 o
   0   5   5     6523.66     6644.36     89.79 o
   1   5   5     1023.42      981.07     19.34 o
   2   5   5     4031.43     4073.41     58.71 o
   3   5   5     1313.39     1270.61     26.30 o
   4   5   5     8795.66     9028.18    119.58 o
   5   5   5     1669.49     1578.17     38.07 o
   6   5   5     7071.97     6970.59    147.68 o
   7   5   5      106.76      150.13     26.16 o
   8   5   5     2368.83     2281.19    127.93 o
   9   5   5      545.66      535.19     53.41 o
  10   5   5      918.20      873.81     63.13 o
  11   5   5     1276.36     1309.15    106.82 o
 -11   6   5       20.24       51.13     41.50 o
 -10   6   5      128.68      106.61     34.77 o
  -9   6   5     1178.72     1189.92     47.65 o
  -8   6   5     2510.08     2371.62     61.29 o
  -7   6   5     6931.31     6726.08    111.32 o
  -6   6   5     2540.58     2540.13     48.55 o
  -5   6   5     4402.92     4381.67     68.62 o
  -4   6   5      132.00      100.23     16.75 o
  -3   6   5     3910.56     3760.90     87.30 o
  -2   6   5     3523.32     3633.82     79.93 o
  -1   6   5    10634.18    10854.14    164.59 o
   0   6   5     5830.70     5839.35     80.62 o
   1   6   5    10625.40    10741.29    115.25 o
   2   6   5     3480.92     3572.53     53.67 o
   3   6   5     3940.21     3838.03     57.37 o
   4   6   5      131.69      109.26     12.93 o
   5   6   5     4370.40     4359.20     76.42 o
   6   6   5     2591.72     2693.46     54.44 o
   7   6   5     6894.68     6837.56    105.05 o
   8   6   5     2646.11     2467.45     86.61 o
   9   6   5     1137.84     1084.22     65.86 o
  10   6   5      108.42       90.56     45.01 o
  11   6   5       20.19       -6.04     47.98 o
 -11   7   5     1024.07      914.24    103.68 o
 -10   7   5     1497.72     1518.71     49.93 o
  -9   7   5      937.77      980.69     39.12 o
  -8   7   5     1317.99     1295.85     47.50 o
  -7   7   5     1608.20     1543.46     46.92 o
  -6   7   5     2512.66     2599.08     62.43 o
  -5   7   5      605.85      598.65     27.08 o
  -4   7   5     2770.44     2705.68     48.32 o
  -3   7   5      605.01      555.75     22.33 o
  -2   7   5     1792.81     1780.40     41.39 o
  -1   7   5     5184.73     5030.93     74.45 o
   0   7   5     2490.76     2619.68     48.12 o
   1   7   5     5325.30     5164.83     59.52 o
   2   7   5     1692.39     1690.32     33.52 o
   3   7   5      619.78      556.97     19.98 o
   4   7   5     2777.20     2669.49     45.93 o
   5   7   5      679.80      694.87     23.88 o
   6   7   5     2415.59     2480.83     87.65 o
   7   7   5     1490.92     1453.36     52.28 o
   8   7   5     1352.14     1345.70     96.35 o
   9   7   5      846.24      801.14     82.73 o
  10   7   5     1623.12     1412.72    106.82 o
 -10   8   5      365.50      406.26     44.05 o
  -9   8   5     1294.84     1295.09     43.93 o
  -8   8   5     1546.21     1586.54     51.06 o
  -7   8   5     2315.55     2228.75     54.24 o
  -6   8   5     1373.38     1405.36     37.32 o
  -5   8   5     2961.94     2972.51     51.18 o
  -4   8   5     2233.83     2201.96     39.88 o
  -3   8   5     1548.57     1544.91     37.50 o
  -2   8   5     7790.51     7723.24    109.52 o
  -1   8   5      548.27      588.97     20.26 o
   0   8   5    11542.45    11145.57    131.28 o
   1   8   5      564.65      573.07     25.29 o
   2   8   5     7859.85     7597.55     93.88 o
   3   8   5     1675.09     1719.70     41.87 o
   4   8   5     2059.45     2095.33     40.86 o
   5   8   5     3038.01     3038.85     52.45 o
   6   8   5     1413.09     1550.19     52.69 o
   7   8   5     2189.50     2198.21     65.66 o
   8   8   5     1589.23     1560.39    104.72 o
   9   8   5     1254.86     1445.19    105.77 o
  10   8   5      343.29      393.76     75.40 o
 -10   9   5      120.88      203.93     38.83 o
  -9   9   5     1129.26     1126.41     47.90 o
  -8   9   5     1190.11     1178.33     49.13 o
  -7   9   5     1493.86     1539.27     50.36 o
  -6   9   5      783.05      800.48     30.17 o
  -5   9   5     2539.06     2577.21     47.23 o
  -4   9   5      123.27      102.13     18.88 o
  -3   9   5     4204.86     4226.80     88.58 o
  -2   9   5      954.31      865.66     27.68 o
  -1   9   5     7820.74     7634.69    123.90 o
   0   9   5      147.28      137.03     11.64 o
   1   9   5     7811.86     7669.76     96.05 o
   2   9   5      946.30      915.74     42.17 o
   3   9   5     4418.43     4401.49     59.31 o
   4   9   5      105.21      109.96     15.25 o
   5   9   5     2496.12     2508.14     57.42 o
   6   9   5      724.53      779.48     41.63 o
   7   9   5     1534.38     1638.20     60.42 o
   8   9   5     1278.43     1316.38     98.44 o
   9   9   5     1030.20      926.81     93.20 o
  10   9   5      142.27      208.40     74.35 o
 -10  10   5     1216.83     1239.21     61.42 o
  -9  10   5      713.51      739.66     42.40 o
  -8  10   5      158.42      201.86     31.28 o
  -7  10   5     1198.42     1225.77     45.94 o
  -6  10   5      619.75      616.31     33.25 o
  -5  10   5      239.00      213.43     24.51 o
  -4  10   5     2382.21     2367.30     50.58 o
  -3  10   5     3566.17     3508.89     62.22 o
  -2  10   5     5355.09     5468.67     82.62 o
  -1  10   5      247.43      259.89     20.78 o
   0  10   5    14079.67    14046.49    164.46 o
   1  10   5      243.71      229.63     15.69 o
   2  10   5     5213.86     5129.34     80.64 o
   3  10   5     3575.17     3389.19     59.75 o
   4  10   5     2249.26     2240.26     55.23 o
   5  10   5      209.22      227.06     47.10 o
   6  10   5      664.71      756.49     72.26 o
   7  10   5     1095.87     1057.05     55.07 o
   8  10   5      198.95      228.30     69.12 o
   9  10   5      705.07      660.81     86.92 o
  10  10   5     1204.38     1288.10    109.96 o
  -9  11   5     1811.96     2047.58     74.03 o
  -8  11   5      980.17     1035.26     46.61 o
  -7  11   5     1253.18     1276.04     47.41 o
  -6  11   5      319.07      392.09     30.92 o
  -5  11   5     3061.08     3177.31     85.55 o
  -4  11   5     1064.88     1034.35     37.62 o
  -3  11   5     1570.26     1558.19     43.23 o
  -2  11   5     3199.07     2980.06     66.33 o
  -1  11   5      716.00      750.58     31.68 o
   0  11   5     3798.18     3796.08     62.67 o
   1  11   5      668.61      682.23     23.67 o
   2  11   5     3362.95     3341.84     57.12 o
   3  11   5     1552.83     1618.84     60.67 o
   4  11   5      948.43      973.24     85.98 o
   5  11   5     3282.28     3306.17     72.48 o
   6  11   5      277.64      332.05     90.59 o
   7  11   5     1240.72     1184.03     60.62 o
   8  11   5     1002.91      932.04     96.35 o
   9  11   5     1757.27     1760.41    127.76 o
  -9  12   5      720.29      743.84     75.36 o
  -8  12   5      151.66      166.04     34.26 o
  -7  12   5      374.59      376.23     35.07 o
  -6  12   5      104.54      134.89     29.08 o
  -5  12   5      473.56      450.11     31.38 o
  -4  12   5      275.53      280.81     32.54 o
  -3  12   5      585.34      695.90     34.76 o
  -2  12   5     4622.37     4511.85     85.87 o
  -1  12   5     3079.21     2909.16     62.44 o
   0  12   5      920.96     1005.44     31.51 o
   1  12   5     2993.28     2791.89     64.80 o
   2  12   5     4603.65     4490.50     88.86 o
   3  12   5      552.92      620.04     35.10 o
   4  12   5      305.34      288.65     30.10 o
   5  12   5      458.14      473.91     34.25 o
   6  12   5      105.53       80.27     34.67 o
   7  12   5      367.39      363.69     42.96 o
   8  12   5      173.09      189.55     74.35 o
   9  12   5      705.29      746.68     93.20 o
  -8  13   5      367.00      433.22     48.68 o
  -7  13   5      520.89      572.68     40.25 o
  -6  13   5      321.74      363.03     33.14 o
  -5  13   5      249.59      293.37     29.66 o
  -4  13   5      991.94      916.29     47.88 o
  -3  13   5      375.11      319.16     30.31 o
  -2  13   5     4124.92     4074.28    179.33 o
  -1  13   5      299.27      345.50     37.35 o
   0  13   5     4497.79     4432.45     89.68 o
   1  13   5      292.62      375.74     50.30 o
   2  13   5     4036.05     4167.92     94.06 o
   3  13   5      414.05      370.91     33.03 o
   4  13   5      925.93      890.23     42.85 o
   5  13   5      251.16      243.15     32.71 o
   6  13   5      273.14      247.37     64.41 o
   7  13   5      514.30      480.62     55.50 o
   8  13   5      366.52      371.77     77.50 o
  -7  14   5      815.90      915.65     59.40 o
  -6  14   5       66.63       73.29     35.62 o
  -5  14   5      953.67      979.67     48.42 o
  -4  14   5      409.14      330.13     45.63 o
  -3  14   5     3532.03     3501.87    246.10 o
  -2  14   5       50.77       50.77     35.86 o
  -1  14   5      826.96      887.86    134.57 o
   0  14   5     1050.02      987.65     44.93 o
   1  14   5      819.80      855.32     70.04 o
   2  14   5       61.49       70.10     28.71 o
   3  14   5     3566.66     3441.25    101.95 o
   4  14   5      438.17      392.75     36.71 o
   5  14   5      956.53      977.82     61.89 o
   6  14   5       58.44      -10.47     36.77 o
   7  14   5      812.29      861.88     59.02 o
  -7  15   5      214.96      186.73     81.16 o
  -6  15   5      686.94      620.45     60.18 o
  -5  15   5      758.09      680.84     58.37 o
  -4  15   5     1814.24     1915.56     81.45 o
  -3  15   5      379.41      354.11     61.26 o
  -2  15   5     2503.61     2450.92    126.19 o
  -1  15   5      207.95      262.45     43.20 o
   0  15   5     3056.89     3285.62     78.16 o
   1  15   5      220.66      183.64     41.83 o
   2  15   5     2518.25     2374.86     85.09 o
   3  15   5      398.01      397.48     38.44 o
   4  15   5     1717.00     1602.22     61.90 o
   5  15   5      684.03      663.34     46.26 o
   6  15   5      665.02      589.35     53.99 o
   7  15   5      209.78      115.20     80.64 o
  -6  16   5       79.27      118.91     51.69 o
  -5  16   5      414.12      338.80     54.99 o
  -4  16   5      967.39      970.94    134.05 o
  -3  16   5     1883.35     1899.13     84.79 o
  -2  16   5      946.02      914.84     81.16 o
  -1  16   5     1321.39     1160.86     64.79 o
   0  16   5      701.37      720.29     45.29 o
   1  16   5     1327.70     1335.17     68.08 o
   2  16   5      956.87      817.80     57.21 o
   3  16   5     1897.17     2012.66     67.60 o
   4  16   5     1010.62      951.12     77.56 o
   5  16   5      439.86      435.20     44.34 o
   6  16   5       71.93      103.73     52.89 o
  -5  17   5     1074.20     1016.87     99.49 o
  -4  17   5     1079.21     1028.25    118.86 o
  -3  17   5      942.97      857.06     65.15 o
  -2  17   5      293.57      308.87     49.60 o
  -1  17   5      402.96      380.47     50.27 o
   0  17   5      692.70      651.22    133.00 o
   1  17   5      405.88      385.12     51.46 o
   2  17   5      276.14      211.11     47.24 o
   3  17   5      993.73     1033.99     53.73 o
   4  17   5     1024.82      984.97     55.28 o
  -3  18   5      107.03      178.60    134.05 o
  -2  18   5     1600.63     1634.38     83.67 o
  -1  18   5     1097.88     1166.25     72.47 o
   0  18   5     2253.20     2280.89    124.62 o
   1  18   5     1107.07     1206.39     72.91 o
   2  18   5     1627.66     1484.49     83.78 o
   3  18   5       99.48      147.99     68.07 o
   1   0   6       80.26       91.11     20.94 o
   2   0   6    32970.78    34880.38    882.82 o
   3   0   6      171.55      259.93     18.02 o
   4   0   6    19103.80    19982.81    367.29 o
   5   0   6      150.13      135.84     17.30 o
   6   0   6     1828.70     1795.18     53.86 o
   7   0   6      376.27      370.78     27.64 o
   8   0   6      294.51      322.68     29.72 o
   9   0   6     1010.59     1047.96     41.12 o
  10   0   6      310.40      269.88     30.75 o
  11   0   6     2022.77     1893.83     90.53 o
 -11   1   6      597.08      631.38     52.25 o
 -10   1   6     1723.21     1701.76     65.86 o
  -9   1   6     1570.51     1502.96     82.98 o
  -8   1   6      255.62      249.50     24.29 o
  -7   1   6     1139.63     1143.65     62.93 o
  -6   1   6      449.06      467.89     39.19 o
  -5   1   6      229.48      219.49     20.10 o
  -4   1   6     2683.27     2834.28    111.53 o
  -3   1   6     4496.08     4619.29     92.24 o
  -2   1   6      209.33      219.92     26.18 o
  -1   1   6     7786.24     8565.37    230.39 o
   0   1   6      266.41      271.69     19.61 o
   1   1   6     7876.28     8434.46    228.30 o
   2   1   6      191.16      192.65     16.84 o
   3   1   6     4380.69     4554.48     94.79 o
   4   1   6     2647.92     2857.71    128.29 o
   5   1   6      303.02      307.45     31.00 o
   6   1   6      446.04      464.23     26.94 o
   7   1   6     1218.39     1203.18     42.16 o
   8   1   6      239.39      280.92     28.76 o
   9   1   6     1508.56     1415.15     52.96 o
  10   1   6     1749.60     1775.25     55.73 o
  11   1   6      596.67      604.63     60.35 o
 -11   2   6     1089.49      999.31     60.18 o
 -10   2   6      155.34      169.95     42.88 o
  -9   2   6     1696.34     1755.85     60.60 o
  -8   2   6      504.81      568.38     29.15 o
  -7   2   6     3881.17     3767.41     67.60 o
  -6   2   6     2139.45     2177.40     50.51 o
  -5   2   6     3721.22     3636.96     67.93 o
  -4   2   6    13241.05    13254.12    361.82 o
  -3   2   6     2999.38     2898.76     97.39 o
  -2   2   6    20236.04    21371.00    538.28 o
  -1   2   6      522.02      445.08     32.46 o
   0   2   6    15505.54    15285.51    281.02 o
   1   2   6      497.91      506.86     33.51 o
   2   2   6    20008.60    20718.37    304.76 o
   3   2   6     2925.96     2878.35     50.20 o
   4   2   6    13177.29    13430.29    251.40 o
   5   2   6     3612.88     3526.78     82.19 o
   6   2   6     2129.29     2179.19     54.90 o
   7   2   6     3770.25     3795.46     80.60 o
   8   2   6      484.01      536.51     37.60 o
   9   2   6     1797.68     1666.90     81.88 o
  10   2   6      158.72      151.21     34.49 o
  11   2   6     1131.96     1152.31     56.24 o
 -11   3   6     2005.05     1907.45     92.91 o
 -10   3   6     1631.13     1575.96     56.99 o
  -9   3   6     2475.59     2272.64     70.29 o
  -8   3   6     2582.40     2570.17     90.09 o
  -7   3   6     5106.37     5139.35     85.59 o
  -6   3   6     1076.60     1072.38     32.24 o
  -5   3   6       48.45       44.24     12.60 o
  -4   3   6      234.93      244.01     36.65 o
  -3   3   6     4351.93     4567.01    137.19 o
  -2   3   6     1192.96     1162.44     52.36 o
  -1   3   6     3758.74     3900.96    118.34 o
   0   3   6     1640.50     1563.65     42.95 o
   1   3   6     3877.54     4036.31     84.03 o
   2   3   6     1176.72     1096.68     26.91 o
   3   3   6     4342.46     4437.21     73.19 o
   4   3   6      238.01      243.36     27.99 o
   5   3   6       76.00       69.65     21.84 o
   6   3   6     1036.14     1097.53     63.43 o
   7   3   6     5362.42     5279.45    156.57 o
   8   3   6     2505.48     2557.77     66.82 o
   9   3   6     2598.05     2569.49     88.22 o
  10   3   6     1654.04     1620.96     80.11 o
  11   3   6     1913.59     1914.07    141.01 o
 -11   4   6      863.11      928.70     85.70 o
 -10   4   6      145.57      190.69     33.57 o
  -9   4   6     2395.02     2362.33     63.10 o
  -8   4   6      767.82      750.37     53.45 o
  -7   4   6     6740.89     6649.10    106.11 o
  -6   4   6      659.23      711.72     25.21 o
  -5   4   6    12686.64    12682.79    176.01 o
  -4   4   6     6579.19     6745.02    151.33 o
  -3   4   6     4326.31     4098.16     92.93 o
  -2   4   6     2663.40     2783.75     83.26 o
  -1   4   6     2775.05     2943.00     64.77 o
   0   4   6      214.63      267.70     14.73 o
   1   4   6     2729.49     2792.83     48.52 o
   2   4   6     2685.15     2800.43     50.36 o
   3   4   6     4532.78     4260.62     70.77 o
   4   4   6     6820.16     7007.98    110.17 o
   5   4   6    12453.52    12460.58    190.44 o
   6   4   6      646.39      596.11     50.27 o
   7   4   6     6589.93     6449.78    124.69 o
   8   4   6      703.14      721.37     39.37 o
   9   4   6     2433.52     2379.46     69.79 o
  10   4   6      135.51      133.76     43.68 o
  11   4   6      936.12      843.43     83.78 o
 -11   5   6     1063.38     1053.53     60.46 o
 -10   5   6      436.63      397.81     38.23 o
  -9   5   6     2197.36     2192.61     63.64 o
  -8   5   6     2928.19     2893.51     92.19 o
  -7   5   6     4946.22     4862.40     98.95 o
  -6   5   6     2516.32     2602.76     48.55 o
  -5   5   6     3343.79     3287.70     69.71 o
  -4   5   6     3789.27     3991.26     94.31 o
  -3   5   6      463.45      418.62     28.11 o
  -2   5   6     4810.80     4971.79    102.92 o
  -1   5   6      717.60      661.73     55.50 o
   0   5   6     2536.85     2377.89     47.46 o
   1   5   6      687.41      648.35     30.08 o
   2   5   6     4653.06     4795.59     80.20 o
   3   5   6      396.81      390.17     15.76 o
   4   5   6     3856.45     4029.79     59.74 o
   5   5   6     3294.89     3326.55     61.12 o
   6   5   6     2463.80     2614.81     54.52 o
   7   5   6     5112.50     5017.57    115.51 o
   8   5   6     2894.46     2979.91     86.15 o
   9   5   6     2147.80     2121.93     68.77 o
  10   5   6      443.49      389.88     52.29 o
  11   5   6      969.51      956.13     91.11 o
 -11   6   6     1171.91     1175.05     62.50 o
 -10   6   6     1218.82     1198.49     51.42 o
  -9   6   6      497.81      502.71     36.25 o
  -8   6   6      259.57      319.83     30.72 o
  -7   6   6     3828.19     3787.56    111.89 o
  -6   6   6      931.05      890.68     39.51 o
  -5   6   6     5861.16     5819.39    106.57 o
  -4   6   6       54.92       80.95     23.11 o
  -3   6   6     2725.86     2668.37     70.34 o
  -2   6   6     2686.06     2663.97    101.58 o
  -1   6   6     4140.39     4223.51     73.56 o
   0   6   6     7669.85     7793.86    105.50 o
   1   6   6     4211.71     4236.11     87.67 o
   2   6   6     2718.67     2693.84     44.78 o
   3   6   6     2763.78     2859.17     67.57 o
   4   6   6       66.92       87.37     12.98 o
   5   6   6     5831.86     5787.57     83.18 o
   6   6   6      978.59      979.77     96.87 o
   7   6   6     3731.83     3884.90     98.69 o
   8   6   6      236.66      170.70     46.60 o
   9   6   6      584.24      650.34     73.31 o
  10   6   6     1166.46     1191.76     97.39 o
  11   6   6     1200.78     1259.83    103.68 o
 -10   7   6      116.13      135.27     29.96 o
  -9   7   6      470.07      473.49     36.71 o
  -8   7   6     1873.22     1965.36     55.84 o
  -7   7   6     3576.90     3623.60     72.85 o
  -6   7   6     4140.47     4233.00     76.90 o
  -5   7   6     4877.13     4865.01     94.25 o
  -4   7   6     2259.60     2110.31     67.55 o
  -3   7   6     2869.53     2847.29     57.51 o
  -2   7   6     1820.68     1831.25     47.55 o
  -1   7   6     6395.33     6280.44    123.66 o
   0   7   6     1614.44     1607.86     27.24 o
   1   7   6     6156.22     5980.24     84.24 o
   2   7   6     1830.99     1781.76     31.11 o
   3   7   6     2630.62     2605.60     45.13 o
   4   7   6     2361.66     2338.73     41.60 o
   5   7   6     5064.30     5024.90     74.34 o
   6   7   6     4144.16     4289.17     78.42 o
   7   7   6     3539.33     3448.39     93.62 o
   8   7   6     1793.10     1681.87     99.49 o
   9   7   6      433.32      368.63     69.12 o
  10   7   6      128.44       42.94     62.83 o
 -10   8   6       71.47      105.13     33.30 o
  -9   8   6       59.72       86.66     30.78 o
  -8   8   6       75.81       67.02     23.51 o
  -7   8   6      572.72      585.17     29.21 o
  -6   8   6     1136.64     1117.96     34.68 o
  -5   8   6      207.87      225.78     32.53 o
  -4   8   6     2018.86     2091.15     46.62 o
  -3   8   6       96.09      131.38     17.60 o
  -2   8   6     5444.88     5398.60     82.78 o
  -1   8   6     1868.24     1860.59     36.69 o
   0   8   6    10604.63    10566.85    140.82 o
   1   8   6     1879.79     1896.15     32.30 o
   2   8   6     5683.52     5541.85     71.20 o
   3   8   6      108.35      134.13     14.68 o
   4   8   6     1856.46     1884.80     38.56 o
   5   8   6      201.39      194.91     35.71 o
   6   8   6     1102.26     1079.23     37.34 o
   7   8   6      569.86      531.02     40.01 o
   8   8   6       69.75      115.20     58.65 o
   9   8   6       55.58       13.61     60.74 o
  10   8   6       61.89        6.28     64.93 o
 -10   9   6      481.95      550.25     41.41 o
  -9   9   6      404.45      393.68     36.42 o
  -8   9   6     1371.78     1423.85     51.25 o
  -7   9   6     1339.33     1403.63     48.75 o
  -6   9   6     1427.08     1450.83     56.08 o
  -5   9   6     2771.29     2666.63     58.77 o
  -4   9   6     1044.99     1043.36     35.43 o
  -3   9   6     4659.81     4703.39     76.47 o
  -2   9   6      530.67      554.08     22.74 o
  -1   9   6    14297.32    14325.63    190.44 o
   0   9   6        1.77        1.20     12.70 o
   1   9   6    14072.98    13920.36    164.24 o
   2   9   6      556.24      559.64     18.73 o
   3   9   6     4613.42     4625.76     63.69 o
   4   9   6     1045.15     1003.24     29.37 o
   5   9   6     2899.62     2800.94     56.08 o
   6   9   6     1397.54     1487.60     54.30 o
   7   9   6     1309.91     1275.54     95.30 o
   8   9   6     1435.28     1422.15    106.82 o
   9   9   6      390.73      313.12     68.07 o
  10   9   6      424.60      342.45     77.50 o
  -9  10   6       32.88       60.77     32.48 o
  -8  10   6      332.64      403.60     35.48 o
  -7  10   6      133.72      137.00     29.30 o
  -6  10   6     1965.65     1980.09     53.36 o
  -5  10   6     2194.82     2110.17     63.33 o
  -4  10   6     3888.38     3858.85     69.51 o
  -3  10   6     3016.97     2944.36     56.88 o
  -2  10   6     3764.51     3746.02     64.30 o
  -1  10   6     1284.90     1302.37     38.93 o
   0  10   6     4153.50     4205.90     64.41 o
   1  10   6     1227.03     1173.25     24.81 o
   2  10   6     3876.91     3870.96     64.15 o
   3  10   6     3126.00     3022.32     64.09 o
   4  10   6     3635.01     3757.23     66.13 o
   5  10   6     2358.28     2324.09     56.00 o
   6  10   6     1903.32     1897.52     71.21 o
   7  10   6      133.83      125.67     56.55 o
   8  10   6      344.71      444.03     75.40 o
   9  10   6       35.43      -31.42     64.93 o
  -9  11   6      211.37      153.86     36.21 o
  -8  11   6     1776.83     1846.03     59.64 o
  -7  11   6      887.92      809.42     41.21 o
  -6  11   6      810.68      875.37     39.43 o
  -5  11   6     1260.14     1274.26     50.49 o
  -4  11   6      675.91      646.99     30.19 o
  -3  11   6      747.98      764.21     29.66 o
  -2  11   6     1282.34     1303.07     43.40 o
  -1  11   6    11442.75    11199.15    152.74 o
   0  11   6       47.28       69.60     18.55 o
   1  11   6    11486.44    11247.81    152.21 o
   2  11   6     1347.97     1336.04     37.35 o
   3  11   6      685.39      659.54     28.17 o
   4  11   6      617.13      612.29     28.73 o
   5  11   6     1248.91     1221.08     45.72 o
   6  11   6      845.54      816.07     48.41 o
   7  11   6      872.91      873.40     89.02 o
   8  11   6     1841.69     2056.78    127.76 o
   9  11   6      207.77      214.68     76.45 o
  -8  12   6     1824.23     1931.54     98.55 o
  -7  12   6       17.05       51.78     29.73 o
  -6  12   6     1224.92     1266.75     57.74 o
  -5  12   6     1494.75     1526.08     49.53 o
  -4  12   6     1549.44     1525.51     46.00 o
  -3  12   6     1335.27     1262.38     46.15 o
  -2  12   6      726.68      691.94     38.93 o
  -1  12   6     1006.43      946.47     37.20 o
   0  12   6      602.30      621.26     29.64 o
   1  12   6      967.79      984.04     38.69 o
   2  12   6      722.71      683.37     37.40 o
   3  12   6     1331.39     1243.33     50.79 o
   4  12   6     1521.10     1481.72     51.01 o
   5  12   6     1525.42     1483.96     52.34 o
   6  12   6     1129.44     1184.83    143.47 o
   7  12   6       15.21       30.37     64.93 o
   8  12   6     1890.05     1987.66    122.53 o
  -8  13   6     2345.43     2455.98     70.66 o
  -7  13   6       99.72      159.14     33.80 o
  -6  13   6      954.57     1045.48     69.99 o
  -5  13   6      199.08      188.81     28.63 o
  -4  13   6     4332.57     4314.05     91.21 o
  -3  13   6      305.01      343.82     34.73 o
  -2  13   6     2447.54     2542.45     62.05 o
  -1  13   6      692.57      698.03     44.80 o
   0  13   6       77.20       61.98     29.93 o
   1  13   6      718.16      757.71     37.29 o
   2  13   6     2363.23     2281.34     65.14 o
   3  13   6      280.21      194.46     30.48 o
   4  13   6     4358.68     4213.68     89.44 o
   5  13   6      186.16      178.08     31.63 o
   6  13   6     1027.15     1082.44     59.23 o
   7  13   6       93.50      100.53     67.02 o
   8  13   6     2418.37     2321.73    143.47 o
  -7  14   6       62.43       35.09     37.18 o
  -6  14   6      561.08      634.65     70.60 o
  -5  14   6     1324.10     1263.41     56.22 o
  -4  14   6      199.20      237.26     51.84 o
  -3  14   6     1423.26     1493.49     71.82 o
  -2  14   6      343.74      282.40     41.79 o
  -1  14   6      918.45      936.19     54.12 o
   0  14   6       34.68       39.53     31.61 o
   1  14   6      843.18      868.71     42.22 o
   2  14   6      353.68      370.24     42.57 o
   3  14   6     1396.79     1352.24     54.20 o
   4  14   6      190.33      144.89     32.93 o
   5  14   6     1340.90     1326.26     55.58 o
   6  14   6      572.64      560.43     51.08 o
   7  14   6       59.95       31.42     73.31 o
  -6  15   6      721.91      694.17     63.15 o
  -5  15   6      346.21      326.71     53.26 o
  -4  15   6     1157.30     1207.85     66.63 o
  -3  15   6      993.16      927.97     61.09 o
  -2  15   6     1627.91     1497.47     72.71 o
  -1  15   6      828.63      853.35     56.05 o
   0  15   6       20.96        7.18     33.64 o
   1  15   6      849.12      859.65     57.39 o
   2  15   6     1571.21     1545.26     79.07 o
   3  15   6      974.50      949.51     48.83 o
   4  15   6     1094.18     1139.64     53.55 o
   5  15   6      333.06      328.57     38.94 o
   6  15   6      765.84      647.46     54.83 o
  -5  16   6     1785.93     1719.37     86.60 o
  -4  16   6      340.96      361.96     54.00 o
  -3  16   6     1475.11     1438.50     74.79 o
  -2  16   6      767.35      748.80     58.44 o
  -1  16   6       84.30       48.08     42.46 o
   0  16   6        3.02        4.49     39.49 o
   1  16   6      110.46      130.35     42.34 o
   2  16   6      796.57      769.08     57.36 o
   3  16   6     1432.58     1459.29     95.66 o
   4  16   6      339.03      309.40     47.75 o
   5  16   6     1734.70     1649.80     65.43 o
  -4  17   6      114.06      100.85     51.58 o
  -3  17   6     2164.28     2275.74     92.55 o
  -2  17   6      483.36      629.72    118.86 o
  -1  17   6     2737.82     2729.34     98.49 o
   0  17   6      111.99      133.00     65.98 o
   1  17   6     2737.28     2613.91    129.86 o
   2  17   6      478.38      560.36    147.14 o
   3  17   6     2204.27     2014.72     85.47 o
   4  17   6      112.09      127.76     39.83 o
  -2  18   6      588.24      627.86     92.68 o
  -1  18   6      672.95      807.10     64.05 o
   0  18   6      218.69      292.18     77.50 o
   1  18   6      700.35      777.05     89.02 o
   2  18   6      575.83      600.03     59.44 o
   1   0   7        0.26      -29.32     21.99 o
   2   0   7    19641.44    19970.84    516.29 o
   3   0   7       26.29        7.22     17.28 o
   4   0   7    21644.41    21885.04    401.73 o
   5   0   7       65.23       71.97     18.58 o
   6   0   7     1156.39     1214.55     41.06 o
   7   0   7      878.32      870.22     37.45 o
   8   0   7     6534.49     6551.40    121.98 o
   9   0   7      188.01      218.70     30.94 o
  10   0   7     3828.95     3696.24    179.33 o
  11   0   7       41.39      100.08     43.30 o
 -11   1   7      128.15      150.48     42.22 o
 -10   1   7     5210.57     5278.20    146.14 o
  -9   1   7       25.96       17.67     32.40 o
  -8   1   7     5631.13     5671.37    136.12 o
  -7   1   7       92.72       93.25     21.44 o
  -6   1   7      713.75      755.41     37.68 o
  -5   1   7      146.94      159.31     20.46 o
  -4   1   7     4259.16     4625.52     95.72 o
  -3   1   7      825.04      877.59     50.27 o
  -1   1   7     1923.65     2154.17     80.64 o
   0   1   7     1133.50     1221.08     59.69 o
   1   1   7     1980.03     2182.45     79.59 o
   2   1   7      973.93      932.04     48.17 o
   3   1   7      812.20      829.33     21.75 o
   4   1   7     4161.93     4466.22     96.58 o
   5   1   7      152.67      147.51     22.14 o
   6   1   7      759.77      876.46     61.26 o
   7   1   7       77.35      100.43     23.27 o
   8   1   7     5424.29     5230.52    138.87 o
   9   1   7       28.19       91.56     28.97 o
  10   1   7     5233.66     5264.05     97.78 o
  11   1   7      133.81      148.07     45.57 o
 -11   2   7      786.01      856.99     62.13 o
 -10   2   7     4125.37     4005.58     99.44 o
  -9   2   7      702.95      729.90     82.69 o
  -8   2   7     2715.69     2692.16     57.28 o
  -7   2   7      107.04       95.73     21.25 o
  -6   2   7     1513.62     1527.64     41.90 o
  -5   2   7     2420.78     2508.91     77.50 o
  -4   2   7     6118.49     6127.06    160.23 o
  -3   2   7     4424.85     4502.08    142.42 o
  -2   2   7    11111.70    11742.69    306.84 o
  -1   2   7    27212.59    28140.35    713.17 o
   0   2   7     2212.34     2307.91     58.87 o
   1   2   7    27114.72    27616.73    711.08 o
   2   2   7    10971.63    11108.06    302.65 o
   3   2   7     4684.00     4746.41     76.50 o
   4   2   7     6211.58     6270.93     98.57 o
   5   2   7     2438.94     2409.77     70.69 o
   6   2   7     1650.75     1760.35     56.47 o
   7   2   7      103.98      114.49     37.11 o
   8   2   7     2715.91     2692.57    129.56 o
   9   2   7      677.36      677.38     55.09 o
  10   2   7     4086.98     4291.57     98.08 o
  11   2   7      786.74      903.56     71.11 o
 -11   3   7      437.10      497.19     43.91 o
 -10   3   7     2561.21     2543.50     80.19 o
  -9   3   7       12.33        4.64     29.61 o
  -8   3   7     1129.65     1155.45     53.73 o
  -7   3   7       64.47       48.52     16.99 o
  -6   3   7      242.44      247.75     17.70 o
  -5   3   7     1550.38     1625.49     43.61 o
  -4   3   7      981.20     1005.35     63.88 o
  -3   3   7     5989.65     6184.99    180.13 o
  -2   3   7     7851.69     8567.46    227.25 o
   0   3   7     3021.96     2944.84     96.35 o
   1   3   7     3354.47     3439.47     77.00 o
   2   3   7     7601.88     8089.92    126.36 o
   3   3   7     6039.75     6125.99     97.59 o
   4   3   7     1049.10     1063.32     28.95 o
   5   3   7     1497.45     1556.14     52.94 o
   6   3   7      220.70      213.56     38.75 o
   7   3   7       42.91       31.42     25.92 o
   8   3   7     1146.89     1226.21    102.11 o
   9   3   7       13.77       37.76     28.84 o
  10   3   7     2608.57     2689.38     89.27 o
  11   3   7      405.72      420.99     70.16 o
 -11   4   7      609.08      583.76     45.83 o
 -10   4   7     1332.82     1328.22     54.92 o
  -9   4   7      236.10      244.18     37.04 o
  -8   4   7      101.68       55.08     29.95 o
  -7   4   7      349.05      385.63     45.36 o
  -6   4   7     1752.54     1703.64     52.45 o
  -5   4   7     2163.26     2060.64     66.77 o
  -4   4   7      102.99       55.74     23.32 o
  -3   4   7     6795.01     6685.57    193.74 o
  -2   4   7     2384.04     2342.67     84.83 o
  -1   4   7    36106.07    36991.61    937.28 o
   0   4   7      339.68      369.34     18.35 o
   1   4   7    36687.90    36910.59    463.70 o
   2   4   7     2326.45     2220.13     44.57 o
   3   4   7     6632.99     6627.01    106.10 o
   4   4   7       97.28       94.39     14.06 o
   5   4   7     2249.27     2167.19     69.64 o
   6   4   7     1793.39     1688.93     63.88 o
   7   4   7      360.15      353.27     35.17 o
   8   4   7      114.34      146.54     34.04 o
   9   4   7      238.76      175.45     37.03 o
  10   4   7     1311.55     1536.82     73.31 o
  11   4   7      597.49      514.19     73.31 o
 -11   5   7      738.96      739.22     69.95 o
 -10   5   7      108.63       90.96     36.28 o
  -9   5   7       19.82       -1.79     27.91 o
  -8   5   7      127.53       97.00     29.99 o
  -7   5   7      326.16      268.49     31.10 o
  -6   5   7      133.92       92.25     24.00 o
  -5   5   7      546.04      543.88     38.00 o
  -4   5   7     2281.08     2314.96    143.47 o
  -3   5   7      832.79      897.92     42.41 o
  -2   5   7     3449.88     3337.96     80.64 o
  -1   5   7     2789.70     2954.12     67.68 o
   0   5   7    10150.25    10236.83    158.38 o
   1   5   7     2813.39     2839.49     45.16 o
   2   5   7     3551.18     3376.59     60.46 o
   3   5   7      874.87      937.93     29.12 o
   4   5   7     2128.10     2067.02     45.97 o
   5   5   7      533.90      545.15     32.94 o
   6   5   7      119.49      147.06     28.33 o
   7   5   7      322.94      331.46     35.12 o
   8   5   7      109.21       85.14     51.84 o
   9   5   7       13.70       12.85     35.91 o
  10   5   7      103.31      172.79     58.65 o
  11   5   7      733.76      712.12     84.83 o
 -10   6   7      104.33      142.45     34.20 o
  -9   6   7      406.77      400.64     35.37 o
  -8   6   7     1449.47     1398.79     75.73 o
  -7   6   7     1241.12     1330.82     51.06 o
  -6   6   7     7298.02     7424.24    133.54 o
  -5   6   7     3179.70     2997.87     91.11 o
  -4   6   7     4175.23     4436.50    184.84 o
  -3   6   7     5418.06     5311.89    118.81 o
  -2   6   7      595.22      602.96     30.72 o
  -1   6   7    14423.13    14251.46    212.76 o
   0   6   7       21.84       20.76     14.81 o
   1   6   7    14189.41    13814.28    181.91 o
   2   6   7      527.74      548.13     15.77 o
   3   6   7     5641.23     5552.72     91.60 o
   4   6   7     4178.77     4236.31     76.48 o
   5   6   7     3166.06     3154.71     64.82 o
   6   6   7     7298.69     7436.67    159.18 o
   7   6   7     1265.39     1413.83     83.26 o
   8   6   7     1456.14     1476.86     79.59 o
   9   6   7      414.05      364.39     44.02 o
  10   6   7      102.41       83.78     61.79 o
 -10   7   7      385.11      344.40     59.70 o
  -9   7   7      535.55      483.80     38.09 o
  -8   7   7      286.82      282.31     30.55 o
  -7   7   7     1554.76     1627.95     48.83 o
  -6   7   7     1589.83     1594.02     65.15 o
  -5   7   7     3225.41     3285.38     90.53 o
  -4   7   7     1018.50      975.26     46.65 o
  -3   7   7        7.51      -14.50     21.02 o
  -2   7   7     6143.80     6089.03    103.98 o
  -1   7   7      264.27      256.75     19.22 o
   0   7   7     1755.39     1501.26     31.89 o
   1   7   7      260.07      274.37     14.81 o
   2   7   7     6077.77     6144.81     77.81 o
   3   7   7       13.37       33.66     15.37 o
   4   7   7      935.45      912.22     40.81 o
   5   7   7     3235.04     3315.82     72.25 o
   6   7   7     1599.67     1642.43     43.68 o
   7   7   7     1522.17     1484.18     90.59 o
   8   7   7      256.50      302.18     39.80 o
   9   7   7      601.68      546.66     74.35 o
  10   7   7      431.00      439.84     76.45 o
 -10   8   7        8.12      -19.20     32.43 o
  -9   8   7      760.96      853.05     44.45 o
  -8   8   7     4064.47     4110.07     82.67 o
  -7   8   7     4705.04     4793.50    103.94 o
  -6   8   7     6581.86     6474.30    125.55 o
  -5   8   7     1678.93     1596.57     46.12 o
  -4   8   7     4858.36     5023.58    180.68 o
  -3   8   7      180.44      171.96     22.50 o
  -2   8   7       78.57      106.18     19.02 o
  -1   8   7     2737.08     2657.74     50.64 o
   0   8   7      124.09      140.00     14.22 o
   1   8   7     2763.52     2760.00     45.75 o
   2   8   7       57.16       47.90     11.06 o
   3   8   7      161.84      175.06     18.59 o
   4   8   7     4632.19     4742.76     73.85 o
   5   8   7     1726.14     1711.48     37.91 o
   6   8   7     6547.09     6646.13    112.59 o
   7   8   7     4710.39     4639.78    115.25 o
   8   8   7     4070.53     4150.21    164.42 o
   9   8   7      783.91      940.42     90.06 o
  10   8   7       14.62      -75.40     62.83 o
 -10   9   7      358.01      391.62     52.90 o
  -9   9   7      633.15      638.96     42.04 o
  -8   9   7      394.71      367.50     35.23 o
  -7   9   7     5160.27     5337.65    159.73 o
  -6   9   7      952.05      895.36     48.22 o
  -5   9   7     6637.22     6667.78    140.42 o
  -4   9   7     1178.09     1190.33     38.99 o
  -3   9   7      298.67      305.85     25.09 o
  -2   9   7      495.27      494.41     22.73 o
  -1   9   7      212.71      223.87     16.16 o
   0   9   7      194.65      180.82     15.37 o
   1   9   7      184.85      182.56     14.96 o
   2   9   7      489.71      472.55     20.36 o
   3   9   7      349.23      354.62     17.67 o
   4   9   7     1192.94     1216.81     32.33 o
   5   9   7     6686.74     6649.59     97.34 o
   6   9   7      981.23     1043.25     37.06 o
   7   9   7     5261.29     5264.47    193.74 o
   8   9   7      429.05      351.87     70.16 o
   9   9   7      607.93      534.09     80.64 o
  10   9   7      298.22      297.42     78.54 o
  -9  10   7     1514.20     1576.31     59.04 o
  -8  10   7     2687.76     2783.55     69.41 o
  -7  10   7     3380.76     3453.94    114.25 o
  -6  10   7     2066.70     2154.06     64.24 o
  -5  10   7      380.69      390.74     29.06 o
  -4  10   7       74.57      119.81     22.06 o
  -3  10   7     2012.83     2053.09     55.33 o
  -2  10   7      223.21      229.04     19.41 o
  -1  10   7      289.58      309.73     23.13 o
   0  10   7        1.11        4.43     13.32 o
   1  10   7      254.27      260.20     15.70 o
   2  10   7      209.78      236.83     19.18 o
   3  10   7     1994.62     1950.08     44.93 o
   4  10   7       95.23      121.30     21.08 o
   5  10   7      357.03      359.05     28.13 o
   6  10   7     1995.53     2103.77    132.03 o
   7  10   7     3412.26     3605.64    149.76 o
   8  10   7     2675.80     2643.23    140.33 o
   9  10   7     1543.98     1442.05    109.96 o
  -9  11   7      284.23      296.41     39.01 o
  -8  11   7      129.61      109.99     32.99 o
  -7  11   7     3913.98     3883.35     96.89 o
  -6  11   7      677.03      735.07     41.57 o
  -5  11   7     3625.77     3671.52     73.14 o
  -4  11   7     4014.28     4138.73     75.78 o
  -3  11   7     1144.45     1163.06     38.39 o
  -2  11   7     4751.02     4621.38     89.51 o
  -1  11   7       73.62       89.68     17.00 o
   0  11   7      553.46      599.72     28.74 o
   1  11   7       72.04       91.70     19.87 o
   2  11   7     4889.04     4725.81     77.06 o
   3  11   7     1127.58     1142.15     58.46 o
   4  11   7     4064.01     4181.63     72.17 o
   5  11   7     3778.44     3934.49    103.84 o
   6  11   7      686.02      797.32     40.57 o
   7  11   7     3865.56     3899.92    167.56 o
   8  11   7      109.90       96.35     69.12 o
   9  11   7      311.82      286.94     79.59 o
  -8  12   7      320.35      345.04     38.32 o
  -7  12   7     1260.97     1235.75     62.13 o
  -6  12   7       82.66       86.98     28.42 o
  -5  12   7       77.30       72.53     26.69 o
  -4  12   7      498.23      485.40     30.32 o
  -3  12   7      835.59      801.84     38.49 o
  -2  12   7      560.23      575.34     33.66 o
  -1  12   7      343.00      347.18     27.95 o
   0  12   7       47.00       57.35     21.47 o
   1  12   7      360.75      399.77     26.06 o
   2  12   7      562.64      551.97     40.35 o
   3  12   7      833.30      833.46     40.60 o
   4  12   7      491.10      485.64     34.69 o
   5  12   7       71.63      106.46     34.47 o
   6  12   7       85.31       80.48     29.19 o
   7  12   7     1283.37     1112.17    103.68 o
   8  12   7      321.53      306.84     74.35 o
  -8  13   7      390.54      464.27     42.15 o
  -7  13   7      863.39     1016.66     75.58 o
  -6  13   7      980.31      934.45     44.30 o
  -5  13   7     1443.87     1494.83     58.37 o
  -4  13   7     7948.83     8137.63    144.54 o
  -3  13   7      289.91      280.01     30.36 o
  -2  13   7     6305.07     6343.34    114.21 o
  -1  13   7      224.03      208.33     34.78 o
   0  13   7     4881.63     4962.27    116.97 o
   1  13   7      222.96      267.05     53.93 o
   2  13   7     6398.04     6100.23    146.09 o
   3  13   7      326.40      278.24     32.45 o
   4  13   7     8105.07     8123.60    143.89 o
   5  13   7     1405.86     1468.85     55.78 o
   6  13   7     1018.55      995.71     50.40 o
   7  13   7      876.20      834.65     93.20 o
   8  13   7      390.43      474.40     90.06 o
  -7  14   7      130.77       83.56     38.32 o
  -6  14   7      363.27      459.15     44.15 o
  -5  14   7       76.39      117.16     34.54 o
  -4  14   7      940.55      899.01     46.68 o
  -3  14   7      200.92      186.02     41.79 o
  -2  14   7      689.68      681.27     51.03 o
  -1  14   7      233.89      218.42     40.23 o
   0  14   7      194.60      310.82     39.80 o
   1  14   7      243.82      274.37     37.49 o
   2  14   7      705.71      703.86     50.34 o
   3  14   7      193.39      217.08     34.08 o
   4  14   7      988.68     1039.17     48.31 o
   5  14   7       76.66      169.81     33.63 o
   6  14   7      386.80      384.21     39.11 o
   7  14   7      142.11      114.15     77.50 o
  -6  15   7      271.33      207.28     54.04 o
  -5  15   7      228.23      244.56     49.65 o
  -4  15   7     3922.67     4002.22    182.22 o
  -3  15   7     1040.08      966.09     62.31 o
  -2  15   7     5612.15     5347.89    226.20 o
  -1  15   7      467.58      433.09     94.78 o
   0  15   7     1461.54     1443.69     68.35 o
   1  15   7      487.44      433.56     65.98 o
   2  15   7     5620.72     5678.13    193.74 o
   3  15   7     1029.09     1115.40     60.93 o
   4  15   7     3994.24     4105.69     93.40 o
   5  15   7      212.23      228.17     37.36 o
   6  15   7      287.89      258.25     60.74 o
  -5  16   7       39.47       13.35     48.70 o
  -4  16   7      654.80      745.30     62.93 o
  -3  16   7       63.80       54.98     46.60 o
  -2  16   7      301.76      290.33     55.50 o
  -1  16   7       79.64       64.26     78.54 o
   0  16   7       73.92      -12.57     59.69 o
   1  16   7       91.95      120.43     63.88 o
   2  16   7      302.77      395.86     73.31 o
   3  16   7       61.99       73.99     42.46 o
   4  16   7      677.92      709.28     47.44 o
   5  16   7       31.03       74.14     36.87 o
  -4  17   7     2005.16     2143.67     95.82 o
  -3  17   7     1069.07     1058.27     71.78 o
  -2  17   7     1032.10     1019.29     76.45 o
  -1  17   7      575.30      613.30    104.20 o
   0  17   7       78.44      104.72     62.83 o
   1  17   7      582.40      606.35     82.73 o
   2  17   7     1027.27     1040.96     96.35 o
   3  17   7     1082.74     1201.18    100.53 o
   4  17   7     2025.95     2065.37     86.30 o
  -2  18   7       74.11      164.87     52.56 o
  -1  18   7       78.03       79.59     67.02 o
   0  18   7       78.65      103.68     72.26 o
   1  18   7       85.75       93.20     65.98 o
   2  18   7       65.63       75.40     70.16 o
   0   0   8     4991.43     4353.37    135.09 o
   2   0   8    12350.49    12382.55    330.93 o
   3   0   8     1797.96     1787.64     73.31 o
   4   0   8    17617.50    18551.66    343.95 o
   5   0   8      433.48      566.01     30.92 o
   6   0   8      915.90      886.07     42.94 o
   7   0   8       63.28       56.87     24.90 o
   8   0   8      460.29      452.49     36.94 o
   9   0   8     1874.88     1891.31    106.82 o
  10   0   8      267.14      335.37    144.00 o
  11   0   8     2697.39     2723.76    150.80 o
 -11   1   8      894.02      906.71     69.61 o
 -10   1   8      225.98      233.40     47.38 o
  -9   1   8     2933.57     2866.38     79.20 o
  -8   1   8        1.22       -6.85     32.99 o
  -7   1   8      879.10      961.15     43.93 o
  -6   1   8      957.19      996.91     41.42 o
  -5   1   8      779.73      788.33     59.17 o
  -4   1   8      702.87      619.97     50.27 o
  -3   1   8     2094.22     1969.86     77.50 o
  -2   1   8     1122.66     1169.77     62.83 o
  -1   1   8     5024.34     5305.31    157.09 o
   0   1   8     4095.15     4117.30     90.71 o
   1   1   8     4873.03     5189.07    157.09 o
   2   1   8     1198.86     1255.64     60.74 o
   3   1   8     2108.11     1810.68     74.35 o
   4   1   8      724.23      686.91     33.10 o
   5   1   8      736.69      736.50     37.13 o
   6   1   8      973.90      947.67     46.29 o
   7   1   8      927.22      961.06     48.70 o
   8   1   8        1.99       16.86     29.17 o
   9   1   8     2917.84     3082.21     89.76 o
  10   1   8      232.73      232.49     68.07 o
  11   1   8      920.94      881.31     65.53 o
 -11   2   8     1513.55     1468.93     80.71 o
 -10   2   8      330.20      323.28     43.11 o
  -9   2   8      972.95      930.46     50.16 o
  -8   2   8      409.26      436.16     37.26 o
  -7   2   8     3639.50     3561.99    133.00 o
  -6   2   8     2202.24     2255.50     93.20 o
  -5   2   8     5333.35     5534.86    113.62 o
  -4   2   8    13236.62    13019.27    360.25 o
  -3   2   8     4575.19     4839.29    148.71 o
  -2   2   8     9709.85     9638.79    266.00 o
  -1   2   8     1904.61     2012.79     76.45 o
   0   2   8      245.41      186.59     21.84 o
   1   2   8     1802.40     1853.59     54.78 o
   2   2   8     9807.57     9786.45    263.90 o
   3   2   8     4607.83     4810.26     79.28 o
   4   2   8    13046.72    13408.16    199.68 o
   5   2   8     5340.12     5457.02    253.96 o
   6   2   8     2178.28     2206.53     66.45 o
   7   2   8     3854.49     3927.60    114.15 o
   8   2   8      412.90      396.14     37.42 o
   9   2   8      959.47     1032.89     69.12 o
  10   2   8      311.67      271.91     50.27 o
  11   2   8     1477.82     1527.36    124.10 o
 -11   3   8     2186.52     2185.06     79.60 o
 -10   3   8     1054.09     1028.04     56.19 o
  -9   3   8     2450.62     2415.94     73.74 o
  -8   3   8      572.41      605.20     49.34 o
  -7   3   8     3615.32     3689.52    100.71 o
  -6   3   8      861.74      884.50     39.80 o
  -5   3   8      395.77      402.14     47.13 o
  -4   3   8     1504.79     1531.06     74.35 o
  -3   3   8     3302.88     3250.63    112.05 o
  -2   3   8     7194.66     7386.17    210.49 o
  -1   3   8     2399.89     2362.57     86.92 o
   0   3   8      986.50      855.98     38.09 o
   1   3   8     2310.57     2411.79     85.87 o
   2   3   8     7144.66     7423.36    140.82 o
   3   3   8     3324.84     3310.77     59.84 o
   4   3   8     1584.78     1576.66     35.93 o
   5   3   8      324.18      380.26     32.46 o
   6   3   8      855.53      913.35    116.24 o
   7   3   8     3544.31     3530.63     92.68 o
   8   3   8      599.73      595.35     43.83 o
   9   3   8     2560.62     2624.49     84.33 o
  10   3   8     1020.89      972.18     85.87 o
  11   3   8     2226.89     2137.41    127.76 o
 -11   4   8      465.10      527.31     51.76 o
 -10   4   8      185.62      254.41     42.09 o
  -9   4   8      892.39      827.03     48.94 o
  -8   4   8      187.76      238.90     34.32 o
  -7   4   8     3076.94     3045.27     95.14 o
  -6   4   8     3673.14     3770.86     97.67 o
  -5   4   8     7532.57     7551.81    164.73 o
  -4   4   8     2013.50     1991.85     84.83 o
  -3   4   8     3121.29     3070.50    107.87 o
  -2   4   8      699.61      774.96     54.46 o
  -1   4   8     4139.80     4088.42    127.76 o
   0   4   8      463.05      425.11     39.27 o
   1   4   8     4107.14     4037.95     69.86 o
   2   4   8      727.96      726.58     31.31 o
   3   4   8     2998.16     2944.22     55.78 o
   4   4   8     1942.18     1903.58     42.37 o
   5   4   8     7770.24     7882.16    124.40 o
   6   4   8     3581.11     3627.56    108.39 o
   7   4   8     3154.21     3320.60     87.37 o
   8   4   8      220.53      283.96     37.74 o
   9   4   8      866.60      914.35     62.31 o
  10   4   8      149.59      204.99     69.64 o
 -11   5   8      793.85      923.66    105.77 o
 -10   5   8      301.12      316.33     45.24 o
  -9   5   8     2451.78     2440.95     74.14 o
  -8   5   8     3379.30     3512.11    107.65 o
  -7   5   8     3157.56     3147.11    108.91 o
  -6   5   8     3370.75     3635.20     98.86 o
  -5   5   8     2476.82     2423.31     74.88 o
  -4   5   8     2611.21     2715.08     75.14 o
  -3   5   8       97.83       63.88     21.47 o
  -2   5   8     5860.63     6131.55    127.74 o
  -1   5   8      883.71      941.62     37.70 o
   0   5   8    10510.53    10355.45    161.80 o
   1   5   8      895.33      986.62     26.75 o
   2   5   8     6015.90     6142.97    100.16 o
   3   5   8      119.87      106.33     16.29 o
   4   5   8     2483.03     2524.92     52.60 o
   5   5   8     2377.87     2394.16     60.02 o
   6   5   8     3466.28     3643.54    200.55 o
   7   5   8     3055.79     3069.79     86.25 o
   8   5   8     3415.99     3518.82    147.14 o
   9   5   8     2529.35     2486.08     85.47 o
  10   5   8      276.25      311.90     47.76 o
 -10   6   8      942.15      836.13     57.11 o
  -9   6   8      893.84      802.61     50.50 o
  -8   6   8      231.50      280.01     44.88 o
  -7   6   8     3873.93     3794.15    153.94 o
  -6   6   8     1536.82     1611.78    121.48 o
  -5   6   8     2665.08     2704.10     80.78 o
  -4   6   8      329.02      272.69     32.21 o
  -3   6   8     1201.73     1132.85     57.07 o
  -2   6   8     3879.77     3898.37     90.34 o
  -1   6   8     2618.65     2715.41     65.91 o
   0   6   8     4227.33     4051.11     62.38 o
   1   6   8     2614.92     2594.07     46.86 o
   2   6   8     3825.28     3890.89     70.12 o
   3   6   8     1187.81     1151.31     36.38 o
   4   6   8      355.59      393.48     25.85 o
   5   6   8     2698.74     2757.35     80.23 o
   6   6   8     1493.02     1642.90     60.93 o
   7   6   8     4015.46     3972.28    111.01 o
   8   6   8      226.97      307.75     40.65 o
   9   6   8      845.75      840.73     54.78 o
  10   6   8      967.17      999.07     90.06 o
 -10   7   8      100.83       77.29     42.31 o
  -9   7   8      306.43      371.53     45.10 o
  -8   7   8     1965.30     2113.66     72.43 o
  -7   7   8     2902.50     2831.49     94.31 o
  -6   7   8     3970.68     4078.03    107.18 o
  -5   7   8     3016.13     2985.04     86.95 o
  -4   7   8     2755.05     2668.50    100.53 o
  -3   7   8     2806.01     2923.36     78.02 o
  -2   7   8     2788.76     2666.92     70.35 o
  -1   7   8     7130.25     7262.92    118.70 o
   0   7   8     4355.30     4205.31     65.02 o
   1   7   8     7294.56     7213.44    100.35 o
   2   7   8     2735.58     2716.59     76.79 o
   3   7   8     2881.31     2986.99     59.10 o
   4   7   8     2623.03     2697.14     56.52 o
   5   7   8     2907.67     2956.65     61.55 o
   6   7   8     3993.55     3900.23     99.57 o
   7   7   8     2899.26     3036.82    104.20 o
   8   7   8     2009.60     2142.62     77.17 o
   9   7   8      301.13      338.71     45.75 o
  10   7   8       94.65      113.10     64.93 o
 -10   8   8      101.77       98.14     35.23 o
  -9   8   8       60.10       22.79     45.97 o
  -8   8   8      624.79      656.35     47.67 o
  -7   8   8      840.71      782.98     46.32 o
  -6   8   8     1412.10     1316.60     56.58 o
  -5   8   8     1020.26      968.36     88.49 o
  -4   8   8     2651.21     2805.42     81.76 o
  -3   8   8      259.69      245.79     24.53 o
  -2   8   8     3459.11     3426.87     80.54 o
  -1   8   8     1697.77     1691.76     52.44 o
   0   8   8    19558.48    19691.25    255.09 o
   1   8   8     1689.69     1592.08     35.22 o
   2   8   8     3293.03     3425.43     54.35 o
   3   8   8      260.84      272.43     19.41 o
   4   8   8     2848.39     2889.39     60.59 o
   5   8   8      999.55     1003.30     36.95 o
   6   8   8     1410.23     1427.68     44.77 o
   7   8   8      851.88      815.26    112.58 o
   8   8   8      642.30      633.36     49.29 o
   9   8   8       52.57       51.31     60.74 o
  10   8   8      128.51      122.53     71.21 o
  -9   9   8      340.29      360.45     38.95 o
  -8   9   8     1621.54     1596.96     54.98 o
  -7   9   8      895.71      896.34     47.65 o
  -6   9   8     1069.27     1081.10     41.79 o
  -5   9   8     3669.28     3717.42     95.91 o
  -4   9   8      574.02      591.25     29.02 o
  -3   9   8     2154.22     2187.90     52.84 o
  -2   9   8      655.21      656.21     31.44 o
  -1   9   8    13605.39    13367.45    195.88 o
   0   9   8      660.83      643.82     23.15 o
   1   9   8    13424.83    13206.73    175.90 o
   2   9   8      703.75      673.62     24.10 o
   3   9   8     2264.37     2313.29     45.59 o
   4   9   8      533.71      542.29     25.05 o
   5   9   8     3633.10     3674.49     74.13 o
   6   9   8     1041.30     1185.40     50.37 o
   7   9   8      907.40      931.00     51.08 o
   8   9   8     1631.04     1572.95    111.01 o
   9   9   8      316.45      277.52     75.40 o
  -9  10   8       70.60       88.79     34.77 o
  -8  10   8      303.79      375.79     56.53 o
  -7  10   8      433.69      416.90     35.82 o
  -6  10   8     3085.88     3260.50    105.01 o
  -5  10   8     1842.08     1916.10     66.06 o
  -4  10   8     3670.35     3751.44     71.08 o
  -3  10   8     2428.64     2392.60     51.66 o
  -2  10   8     3223.88     3228.19     59.20 o
  -1  10   8      394.71      380.64     37.49 o
   0  10   8     2780.44     2632.02     52.69 o
   1  10   8      414.67      417.33     29.32 o
   2  10   8     3117.70     3184.13     62.56 o
   3  10   8     2446.74     2380.86     53.52 o
   4  10   8     3828.12     3824.73    104.85 o
   5  10   8     1773.00     1819.48     51.94 o
   6  10   8     3212.60     3349.00    121.48 o
   7  10   8      414.74      368.63     71.21 o
   8  10   8      260.97      242.96     71.21 o
   9  10   8       80.69      154.99     73.31 o
  -9  11   8      327.81      371.46     40.46 o
  -8  11   8      782.36      846.58     45.44 o
  -7  11   8      697.81      740.01     42.18 o
  -6  11   8      872.76      903.64     41.50 o
  -5  11   8      182.95      213.32     27.88 o
  -4  11   8     1997.62     2051.37     52.69 o
  -3  11   8     1659.66     1635.09     60.36 o
  -2  11   8     1530.12     1460.36     46.97 o
  -1  11   8     6878.37     6842.66    100.90 o
   0  11   8       22.05       47.99     20.72 o
   1  11   8     6901.49     6804.88    115.06 o
   2  11   8     1511.50     1402.25     54.39 o
   3  11   8     1589.53     1534.92     50.82 o
   4  11   8     1992.07     2002.36     57.22 o
   5  11   8      168.08      211.07     31.89 o
   6  11   8      808.90      800.48     39.86 o
   7  11   8      708.16      758.20     86.92 o
   8  11   8      746.72      757.15     92.16 o
   9  11   8      352.10      328.83     82.73 o
  -8  12   8     1382.28     1474.60     56.91 o
  -7  12   8       85.44      114.57     32.85 o
  -6  12   8      999.60     1068.56     60.46 o
  -5  12   8     2283.31     2350.49     68.36 o
  -4  12   8     1772.55     1719.79     86.59 o
  -3  12   8     4433.42     4308.23     89.93 o
  -2  12   8      435.26      478.89     32.29 o
  -1  12   8     1433.38     1379.17     45.82 o
   0  12   8      490.89      497.06     29.65 o
   1  12   8     1494.72     1481.62     45.42 o
   2  12   8      396.99      400.96     45.03 o
   3  12   8     4440.85     4447.72    114.51 o
   4  12   8     1808.70     1757.13     98.96 o
   5  12   8     2220.59     2241.89     63.17 o
   6  12   8     1072.63     1097.90     48.24 o
   7  12   8      106.05       30.37     67.02 o
   8  12   8     1343.36     1479.75    117.29 o
  -7  13   8      350.80      341.44     44.14 o
  -6  13   8     1943.64     1951.94    106.91 o
  -5  13   8        1.13       26.84     31.90 o
  -4  13   8     4670.88     4684.61     98.55 o
  -3  13   8      340.84      363.78     34.13 o
  -2  13   8     2960.40     3025.28     71.64 o
  -1  13   8     1179.85     1106.62     44.34 o
   0  13   8        5.05       37.28     35.61 o
   1  13   8     1214.98     1191.76     83.78 o
   2  13   8     3011.26     3035.95    127.76 o
   3  13   8      359.43      377.61     63.88 o
   4  13   8     4694.69     4558.13    223.06 o
   5  13   8        1.54       -0.53     29.02 o
   6  13   8     1908.40     1772.81     62.58 o
   7  13   8      364.05      296.37     76.45 o
  -7  14   8       71.88      145.08     41.29 o
  -6  14   8      757.35      674.44     47.98 o
  -5  14   8      920.25     1007.90     51.98 o
  -4  14   8      342.29      391.82     38.46 o
  -3  14   8     2559.77     2402.68     86.63 o
  -2  14   8      178.47      257.43     59.17 o
  -1  14   8     1301.37     1208.98     65.98 o
   0  14   8      392.90      394.96     42.54 o
   1  14   8     1296.62     1142.54     87.97 o
   2  14   8      185.48       95.30     55.50 o
   3  14   8     2546.06     2585.63    115.20 o
   4  14   8      370.98      381.02     51.06 o
   5  14   8      897.91      994.15     48.74 o
   6  14   8      745.36      758.51     46.37 o
   7  14   8       72.76      169.65     76.45 o
  -6  15   8      775.25      788.64     68.02 o
  -5  15   8      249.11      270.87     51.10 o
  -4  15   8     3437.82     3524.46    112.19 o
  -3  15   8     1077.82     1145.42     65.91 o
  -2  15   8     2925.17     2962.00     97.71 o
  -1  15   8      392.02      430.53     48.30 o
   0  15   8        8.99      -72.26     49.22 o
   1  15   8      428.43      417.85     71.21 o
   2  15   8     2913.42     2865.25    135.09 o
   3  15   8     1087.06     1149.87     92.16 o
   4  15   8     3474.70     3378.19    110.17 o
   5  15   8      243.78      266.17     50.79 o
   6  15   8      757.57      865.86     66.61 o
  -5  16   8     1208.63     1280.40     77.25 o
  -4  16   8      373.28      427.73     56.62 o
  -3  16   8     1099.19     1093.89     69.98 o
  -2  16   8      291.00      321.26     48.06 o
  -1  16   8      336.45      362.53     47.76 o
   0  16   8      123.97      135.09     64.93 o
   1  16   8      380.96      372.82     74.35 o
   2  16   8      273.33      216.78     68.07 o
   3  16   8     1119.62     1233.65     98.44 o
   4  16   8      368.03      395.86     75.40 o
   5  16   8     1292.07     1328.65     77.53 o
  -3  17   8     2510.22     2674.66    102.51 o
  -2  17   8     1328.39     1418.87     93.20 o
  -1  17   8     2587.09     2753.19    142.42 o
   0  17   8        6.17      -11.52     58.65 o
   1  17   8     2616.08     2581.44    140.33 o
   2  17   8     1320.59     1301.72    106.82 o
   3  17   8     2536.28     2538.51    138.24 o
  -1  18   8      348.44      409.47     84.83 o
   0  18   8      397.51      382.24     82.73 o
   1  18   8      344.48      461.83     83.78 o
   1   0   9        7.58       20.42     17.77 o
   2   0   9       12.79        3.14     26.18 o
   3   0   9     1286.61     1194.90     67.02 o
   4   0   9     4080.63     4266.45    139.28 o
   5   0   9     1761.84     1893.46     56.35 o
   6   0   9     3493.60     3503.51    125.67 o
   7   0   9     1699.49     1738.66    130.90 o
   8   0   9     2592.95     2672.08     79.00 o
   9   0   9     1253.05     1287.06     97.39 o
  10   0   9      487.37      401.99     52.17 o
  11   0   9      191.26      154.25     51.84 o
 -11   1   9       63.12       81.84     50.53 o
 -10   1   9      538.96      562.46     58.87 o
  -9   1   9      992.99      964.51     85.87 o
  -8   1   9      883.37      845.12     78.54 o
  -7   1   9       60.41       66.85     28.28 o
  -6   1   9     2306.82     2500.65     71.21 o
  -5   1   9    10297.59    10700.86    245.58 o
  -4   1   9     1362.88     1502.79     73.31 o
  -3   1   9    19498.63    21027.51    545.61 o
  -2   1   9      319.56      349.78     38.75 o
  -1   1   9    11214.84    10909.09    304.75 o
   0   1   9      604.67      568.98     39.27 o
   1   1   9    11461.20    11310.41    216.23 o
   2   1   9      352.94      346.64     38.75 o
   3   1   9    19439.96    20524.83    543.52 o
   4   1   9     1286.47     1379.38     30.52 o
   5   1   9    10251.18    10462.16    424.66 o
   6   1   9     2281.04     2332.06     71.21 o
   7   1   9       61.31       86.05     28.41 o
   8   1   9      944.42      928.29     50.79 o
   9   1   9      988.36     1026.29     87.97 o
  10   1   9      514.14      424.13     77.50 o
  11   1   9       51.47       44.87     49.60 o
 -11   2   9      242.49      224.56     57.00 o
 -10   2   9      717.77      657.66     60.72 o
  -9   2   9     2105.78     2168.50     88.49 o
  -8   2   9     2030.59     2161.50    116.24 o
  -7   2   9      825.77      956.13     77.50 o
  -6   2   9     7069.01     7356.59    427.27 o
  -5   2   9     1357.83     1391.78     76.45 o
  -4   2   9     1106.81      872.35     62.83 o
  -3   2   9     1508.00     1379.21     69.12 o
  -2   2   9     1479.05     1665.11     76.45 o
  -1   2   9     3856.14     3853.84    125.67 o
   0   2   9     1144.22     1196.25    118.86 o
   1   2   9     3896.13     3851.35    237.72 o
   2   2   9     1493.25     1634.74     72.26 o
   3   2   9     1453.26     1468.64     46.08 o
   4   2   9     1080.63     1082.89     53.57 o
   5   2   9     1315.54     1337.69    106.82 o
   6   2   9     6990.00     7197.98    152.50 o
   7   2   9      801.06      837.11     68.07 o
   8   2   9     2013.61     2147.53     73.21 o
   9   2   9     2093.82     2122.25    220.44 o
  10   2   9      701.73      714.22     79.59 o
  11   2   9      279.39      367.58     79.59 o
 -11   3   9      147.17       92.38     54.33 o
 -10   3   9      862.53      892.28     67.01 o
  -9   3   9      111.37      135.39     46.24 o
  -8   3   9     2003.56     1969.81     78.86 o
  -7   3   9      522.15      467.01     44.26 o
  -6   3   9     5813.81     5772.38    191.64 o
  -5   3   9     7204.86     7287.73    223.06 o
  -4   3   9     8916.24     9204.18    267.05 o
  -3   3   9     5442.60     5357.67    164.42 o
  -2   3   9     2849.56     3063.17    108.91 o
  -1   3   9     1142.38     1143.58     65.98 o
   0   3   9     6478.18     6447.50    133.65 o
   1   3   9     1167.38     1233.45     44.88 o
   2   3   9     3019.12     3021.28    103.68 o
   3   3   9     5510.04     5166.69    104.52 o
   4   3   9     8852.27     9416.50    146.11 o
   5   3   9     7358.85     7470.19    118.57 o
   6   3   9     5720.10     6065.98    184.31 o
   7   3   9      444.19      456.20     38.42 o
   8   3   9     1966.65     1925.71     72.06 o
   9   3   9      116.25      143.98     38.42 o
  10   3   9      807.78      855.00     68.59 o
  11   3   9      132.76      179.08     73.31 o
 -10   4   9      781.52      730.79     64.31 o
  -9   4   9     1249.34     1264.94     70.72 o
  -8   4   9     3285.36     3510.84    105.14 o
  -7   4   9     1299.56     1372.47     97.39 o
  -6   4   9     1004.14      974.06     54.04 o
  -5   4   9      966.89      970.79     71.21 o
  -4   4   9     1153.08     1215.84     70.16 o
  -3   4   9     5298.90     5346.15    164.42 o
  -2   4   9      449.25      447.17     42.94 o
  -1   4   9     8648.41     8966.46    247.15 o
   0   4   9     3709.69     3934.37     90.31 o
   1   4   9     8564.37     8692.26    173.64 o
   2   4   9      455.95      470.89     16.58 o
   3   4   9     5138.43     5223.45    105.83 o
   4   4   9     1082.12     1243.21     34.94 o
   5   4   9      991.70     1109.89     53.11 o
   6   4   9      927.70     1057.36     50.34 o
   7   4   9     1318.51     1397.15    158.13 o
   8   4   9     3276.91     3342.64    108.39 o
   9   4   9     1285.72     1349.68     68.11 o
  10   4   9      799.04      785.23     82.21 o
 -10   5   9      414.05      233.26     85.35 o
  -9   5   9      105.30       79.24     46.49 o
  -8   5   9     4821.02     4636.13    180.13 o
  -7   5   9      344.53      377.38     43.52 o
  -6   5   9     6011.80     6148.47    158.66 o
  -5   5   9     3075.52     2961.77     89.17 o
  -4   5   9     6586.24     6639.90    145.50 o
  -3   5   9      635.70      624.96     37.00 o
  -2   5   9     1435.74     1421.68     49.98 o
  -1   5   9     4954.73     5147.67    108.05 o
   0   5   9     4733.78     4568.89    107.32 o
   1   5   9     4881.73     4885.95     72.71 o
   2   5   9     1534.22     1488.92     40.67 o
   3   5   9      684.62      671.83     27.69 o
   4   5   9     6509.95     6702.31    110.51 o
   5   5   9     3186.17     3220.17     61.93 o
   6   5   9     5985.21     6188.21    136.97 o
   7   5   9      341.66      354.19     38.13 o
   8   5   9     4782.00     4779.72    118.48 o
   9   5   9      142.18      201.59     42.19 o
  10   5   9      390.56      360.90     64.93 o
 -10   6   9      252.30      258.75     46.27 o
  -9   6   9      744.94      821.97     63.15 o
  -8   6   9     2360.47     2452.08     91.79 o
  -7   6   9     3066.73     3265.29    140.33 o
  -6   6   9     1720.60     1920.17     72.16 o
  -5   6   9     1318.54     1350.22     58.04 o
  -4   6   9     1997.67     2202.37     71.43 o
  -3   6   9     4963.59     4973.39    111.53 o
  -2   6   9     4079.53     4072.12     96.27 o
  -1   6   9     3488.75     3444.92     81.02 o
   0   6   9     4768.19     4593.69     70.35 o
   1   6   9     3543.18     3458.30     55.33 o
   2   6   9     4149.14     4120.59     74.35 o
   3   6   9     4783.89     4774.92     85.67 o
   4   6   9     2106.46     2248.32     50.18 o
   5   6   9     1290.05     1391.54     40.15 o
   6   6   9     1738.42     1856.01     64.41 o
   7   6   9     3233.09     3363.41    207.35 o
   8   6   9     2333.65     2377.93     80.22 o
   9   6   9      714.23      674.92     52.17 o
  10   6   9      257.05      311.56     48.87 o
 -10   7   9      946.50      958.69     61.07 o
  -9   7   9      324.18      387.65     44.94 o
  -8   7   9      733.06      664.06     58.10 o
  -7   7   9      593.89      615.52     51.43 o
  -6   7   9     1684.56     1735.24    121.48 o
  -5   7   9      106.69      121.84     33.54 o
  -4   7   9      788.56      781.63     44.80 o
  -3   7   9      343.41      342.44     31.82 o
  -2   7   9     1770.46     1790.47     83.78 o
  -1   7   9     9215.79     9136.30    146.10 o
   0   7   9     1837.08     1744.88     36.83 o
   1   7   9     9300.81     8971.79    123.73 o
   2   7   9     1905.29     1881.30     35.71 o
   3   7   9      314.38      338.84     20.70 o
   4   7   9      793.99      816.83     33.85 o
   5   7   9       95.17      103.52     21.38 o
   6   7   9     1684.26     1800.35     65.75 o
   7   7   9      600.90      595.26     44.72 o
   8   7   9      693.95      711.42     50.95 o
   9   7   9      360.40      470.26     49.88 o
  10   7   9      941.91     1085.99     95.30 o
 -10   8   9       79.72       57.50     42.01 o
  -9   8   9      270.15      260.99     43.82 o
  -8   8   9      416.31      448.64     55.39 o
  -7   8   9     2144.13     2098.16     76.89 o
  -6   8   9     1522.07     1525.40     66.53 o
  -5   8   9      882.37      875.17     53.93 o
  -4   8   9     1430.42     1412.07     59.58 o
  -3   8   9     1203.04     1172.82     52.56 o
  -2   8   9     5346.71     5236.68     94.72 o
  -1   8   9       30.34       24.17     15.00 o
   0   8   9    14533.49    14282.33    189.65 o
   1   8   9       27.72        4.84     13.50 o
   2   8   9     5280.21     5157.15     95.38 o
   3   8   9     1066.89     1088.70     34.46 o
   4   8   9     1651.08     1705.46     67.26 o
   5   8   9      891.17      911.29     37.53 o
   6   8   9     1483.59     1615.37     48.30 o
   7   8   9     2197.95     2135.69     73.34 o
   8   8   9      371.43      459.35     44.58 o
   9   8   9      301.58      319.35     45.79 o
  10   8   9       77.02       60.74     69.12 o
  -9   9   9     1174.72     1205.95     54.20 o
  -8   9   9      346.45      323.45     36.28 o
  -7   9   9      893.96      936.45     43.49 o
  -6   9   9      357.90      334.60     31.98 o
  -5   9   9     1595.06     1640.45     48.75 o
  -4   9   9      231.28      249.36     29.21 o
  -3   9   9     3909.42     3984.76     81.98 o
  -2   9   9     3708.40     3745.40     98.38 o
  -1   9   9     6727.35     6570.28     97.63 o
   0   9   9     2175.98     2105.43     46.70 o
   1   9   9     6730.58     6542.65    106.72 o
   2   9   9     3749.98     3676.31     70.75 o
   3   9   9     3948.72     4017.48     67.82 o
   4   9   9      226.61      237.05     21.16 o
   5   9   9     1478.09     1552.94     62.42 o
   6   9   9      389.15      442.02     61.98 o
   7   9   9      903.84      906.23     52.84 o
   8   9   9      316.05      322.55     72.26 o
   9   9   9     1242.41     1437.86    106.82 o
  -9  10   9      723.71      795.82     48.12 o
  -8  10   9      216.44      274.02     36.22 o
  -7  10   9       78.76       95.24     30.56 o
  -6  10   9      218.55      277.47     31.90 o
  -5  10   9      354.29      349.40     30.53 o
  -4  10   9      862.49      862.16     35.72 o
  -3  10   9      808.83      867.11     44.74 o
  -2  10   9     7129.59     7331.25    110.06 o
  -1  10   9      214.69      228.42     23.88 o
   0  10   9     8918.72     8732.74    122.84 o
   1  10   9      240.44      261.96     18.28 o
   2  10   9     7130.00     7251.62    120.69 o
   3  10   9      819.11      855.07     30.45 o
   4  10   9      776.61      781.19     39.18 o
   5  10   9      374.09      346.25     32.32 o
   6  10   9      236.57      306.87     41.26 o
   7  10   9       80.96      154.99     64.93 o
   8  10   9      186.20      237.72     67.02 o
   9  10   9      705.52      644.05     92.16 o
  -8  11   9      462.88      466.10     73.94 o
  -7  11   9     1654.13     1802.99     76.33 o
  -6  11   9      467.96      477.48     35.90 o
  -5  11   9     1054.55     1051.75     42.63 o
  -4  11   9      271.21      283.38     27.73 o
  -3  11   9     3249.14     3223.53     74.29 o
  -2  11   9     1457.45     1427.42     49.00 o
  -1  11   9     2399.65     2434.02     50.22 o
   0  11   9      565.84      582.90     24.66 o
   1  11   9     2385.78     2439.21     69.07 o
   2  11   9     1419.56     1383.78     56.65 o
   3  11   9     3125.72     3031.61     85.90 o
   4  11   9      305.78      330.57     33.14 o
   5  11   9     1042.73     1128.69     99.42 o
   6  11   9      481.09      506.25     53.41 o
   7  11   9     1607.09     1447.28    113.10 o
   8  11   9      464.10      370.72     79.59 o
  -8  12   9       28.28       47.75     35.25 o
  -7  12   9      234.89      275.23     36.73 o
  -6  12   9       13.83       35.72     30.03 o
  -5  12   9     1071.00     1114.31     53.55 o
  -4  12   9       36.18      -16.20     27.93 o
  -3  12   9     2937.63     2939.02     73.06 o
  -2  12   9     2008.45     2029.80     59.11 o
  -1  12   9     2327.58     2337.56     60.89 o
   0  12   9     3632.14     3512.52     73.61 o
   1  12   9     2415.81     2365.82     72.31 o
   2  12   9     2016.71     2084.11     69.31 o
   3  12   9     2968.36     3275.76    125.67 o
   4  12   9       31.06       56.30     37.47 o
   5  12   9     1082.25     1192.56     90.59 o
   6  12   9       12.94      -41.92     39.48 o
   7  12   9      208.73      334.07     74.35 o
   8  12   9       23.50      123.57     75.40 o
  -7  13   9      647.47      751.12     51.75 o
  -6  13   9       21.15       -4.53     34.69 o
  -5  13   9      356.45      359.29     38.49 o
  -4  13   9      620.86      690.82     42.58 o
  -3  13   9      367.00      358.55     35.53 o
  -2  13   9     2446.45     2554.35     65.36 o
  -1  13   9      516.60      511.19     42.24 o
   0  13   9     5042.99     4883.32    116.89 o
   1  13   9      517.82      471.26     65.98 o
   2  13   9     2312.89     2336.39    117.29 o
   3  13   9      330.05      388.53     61.79 o
   4  13   9      613.46      611.20    128.81 o
   5  13   9      335.70      362.35     47.99 o
   6  13   9       31.08       -3.61     43.77 o
   7  13   9      617.80      802.18     94.25 o
  -6  14   9      315.15      363.49     45.20 o
  -5  14   9     1058.27     1127.30     54.64 o
  -4  14   9      832.67      781.82     46.13 o
  -3  14   9     3783.40     3846.83    160.23 o
  -2  14   9      348.66      387.40     46.50 o
  -1  14   9     1089.03     1167.49     60.18 o
   0  14   9       59.66       94.25     56.55 o
   1  14   9     1073.40     1067.14     87.97 o
   2  14   9      358.50      261.81     63.88 o
   3  14   9     3889.59     3961.70    153.94 o
   4  14   9      776.64      955.08     83.78 o
   5  14   9     1056.81     1094.80     67.91 o
   6  14   9      320.77      399.62     81.68 o
  -6  15   9      327.29      434.49     60.71 o
  -5  15   9       50.16       86.30     50.34 o
  -4  15   9       98.20      152.57     77.50 o
  -3  15   9      310.38      285.97     48.12 o
  -2  15   9      962.00     1091.59     63.79 o
  -1  15   9      363.87      351.62     46.81 o
   0  15   9     2054.29     2143.70    116.24 o
   1  15   9      360.49      444.03     73.31 o
   2  15   9      945.01      950.89     84.83 o
   3  15   9      289.55      415.75     71.21 o
   4  15   9      106.57      190.60     64.93 o
   5  15   9       40.04       23.63     49.49 o
  -4  16   9     1256.40     1352.14     78.48 o
  -3  16   9     2084.29     2154.36     88.43 o
  -2  16   9     1210.08     1206.41    118.34 o
  -1  16   9     1373.03     1258.78    102.63 o
   0  16   9     1002.16      909.00     90.06 o
   1  16   9     1329.31     1305.91    102.63 o
   2  16   9     1251.43     1199.09    100.53 o
   3  16   9     2085.65     1985.56    124.62 o
   4  16   9     1273.68     1257.73    103.68 o
  -3  17   9      769.96      735.96     65.05 o
  -2  17   9      138.90      179.50     51.69 o
  -1  17   9      169.20       50.27     70.16 o
   0  17   9      628.95      587.50     86.92 o
   1  17   9      155.75      111.01     65.98 o
   2  17   9      124.71      170.70     73.31 o
   3  17   9      718.79      714.22     90.06 o
   0   0  10    25326.29    26029.12    674.42 o
   1   0  10      825.23      819.18     67.02 o
   2   0  10      281.94      223.06     37.70 o
   3   0  10      232.12      175.94     35.61 o
   4   0  10      795.50      835.38     32.99 o
   5   0  10     2244.67     2180.35     96.35 o
   6   0  10      440.44      452.43     32.34 o
   7   0  10     5234.19     5426.00    176.46 o
   8   0  10        1.32       -7.33     52.36 o
   9   0  10     3341.35     3723.98    159.18 o
  10   0  10        4.30       35.61     65.98 o
  11   0  10     1947.09     2139.51    142.42 o
 -11   1  10      860.38      791.71    102.63 o
 -10   1  10      166.86      222.71     77.50 o
  -9   1  10     2640.74     2799.27    131.95 o
  -8   1  10      188.92      187.46     59.69 o
  -7   1  10     5534.23     5734.68    195.83 o
  -6   1  10       13.53       23.84     21.41 o
  -5   1  10     6663.48     6714.90    209.45 o
  -4   1  10      682.77      675.47     54.46 o
  -3   1  10    12743.08    12864.28    353.97 o
  -2   1  10     2052.89     1955.19     83.78 o
  -1   1  10     6228.94     6207.34    135.09 o
   0   1  10     3444.50     3399.34    115.20 o
   1   1  10     6235.62     6134.25    131.44 o
   2   1  10     2096.57     2042.12     85.87 o
   3   1  10    12531.90    13093.63    353.97 o
   4   1  10      612.90      624.25     60.22 o
   5   1  10     6654.42     6880.99    143.79 o
   6   1  10        9.87      -20.85     24.14 o
   7   1  10     5593.93     5761.61    130.56 o
   8   1  10      177.41      229.09     47.13 o
   9   1  10     2655.10     2598.20    131.95 o
  10   1  10      154.35      114.15     68.07 o
  11   1  10      884.95      757.15     95.30 o
 -10   2  10       88.34      178.15     50.34 o
  -9   2  10     2755.85     2725.08     99.89 o
  -8   2  10      377.73      462.88     70.16 o
  -7   2  10     1542.96     1708.05    101.58 o
  -6   2  10     1570.58     1690.24     91.11 o
  -5   2  10     3486.85     3944.95    142.42 o
  -4   2  10     2871.56     2889.33    114.15 o
  -3   2  10     1774.96     1961.48     87.97 o
  -2   2  10     2656.53     2701.88    100.53 o
  -1   2  10      634.90      538.22     32.95 o
   0   2  10     9559.68     9146.10    182.16 o
   1   2  10      703.32      697.56     36.28 o
   2   2  10     2610.08     2551.07     96.35 o
   3   2  10     1873.88     1790.78     79.59 o
   4   2  10     3082.89     3171.53     68.85 o
   5   2  10     3561.52     3762.93     92.34 o
   6   2  10     1618.46     1697.07     59.02 o
   7   2  10     1462.69     1482.08     77.50 o
   8   2  10      361.24      399.43     40.23 o
   9   2  10     2723.23     2691.40    133.00 o
  10   2  10       90.16      141.38     67.02 o
 -10   3  10      952.58      994.52     69.74 o
  -9   3  10      540.48      495.93     54.78 o
  -8   3  10      152.27      144.12     39.97 o
  -7   3  10      223.10      235.63     54.46 o
  -6   3  10      977.67      887.01     72.26 o
  -5   3  10     1710.64     1690.24     95.30 o
  -4   3  10     4349.13     4379.55    151.85 o
  -3   3  10     3723.70     3673.71    128.81 o
  -2   3  10    12047.69    12023.35    325.69 o
  -1   3  10     1148.81     1054.43     46.98 o
   0   3  10    12300.41    12180.84    235.47 o
   1   3  10     1153.09     1096.97     54.46 o
   2   3  10    12129.46    11675.71    228.44 o
   3   3  10     3618.63     3684.23     80.36 o
   4   3  10     4403.40     4487.61     78.19 o
   5   3  10     1650.07     1721.63     56.96 o
   6   3  10      947.59     1031.62     48.40 o
   7   3  10      299.81      346.69     71.74 o
   8   3  10      140.83       96.06     34.89 o
   9   3  10      525.68      636.20     49.77 o
  10   3  10      951.35      892.25     92.16 o
 -10   4  10      184.65      145.18    120.43 o
  -9   4  10      225.45      278.25     48.81 o
  -8   4  10      233.86      283.69     46.98 o
  -7   4  10      920.98      861.21     56.26 o
  -6   4  10      692.00      676.96     47.32 o
  -5   4  10      168.22      180.13     45.03 o
  -4   4  10     2802.48     2832.78    116.24 o
  -3   4  10     4644.05     4787.98    158.13 o
  -2   4  10     1212.34     1342.56     74.35 o
  -1   4  10     3551.53     3523.04     85.12 o
   0   4  10     4173.02     4202.04     96.62 o
   1   4  10     3480.31     3276.92    139.81 o
   2   4  10     1228.28     1229.76     37.02 o
   3   4  10     4793.00     4779.71     99.88 o
   4   4  10     2939.92     2972.99     58.69 o
   5   4  10      141.20      159.99     18.10 o
   6   4  10      689.09      658.71     46.08 o
   7   4  10      908.48      962.66     61.26 o
   8   4  10      232.72      263.55     39.91 o
   9   4  10      232.96      221.14     41.39 o
  10   4  10      184.51      193.74     65.98 o
 -10   5  10       12.14       -3.69     51.31 o
  -9   5  10       30.27      -24.00     41.29 o
  -8   5  10      123.79      160.03     46.24 o
  -7   5  10      783.89      691.83     52.11 o
  -6   5  10      971.38      940.03     67.02 o
  -5   5  10      533.36      495.10     41.05 o
  -4   5  10     6274.42     6502.17    143.57 o
  -3   5  10      143.91      147.60     28.85 o
  -2   5  10    11798.31    11688.23    317.31 o
  -1   5  10     1030.80     1044.75     35.11 o
   0   5  10    18140.36    17949.63    273.88 o
   1   5  10      981.50      972.16     32.51 o
   2   5  10    11521.93    11339.59    151.72 o
   3   5  10      149.56      148.41     21.61 o
   4   5  10     6148.69     6399.46    108.29 o
   5   5  10      606.87      618.53     29.10 o
   6   5  10      981.22     1032.39     52.56 o
   7   5  10      756.51      767.03     60.22 o
   8   5  10      130.33      163.37     38.87 o
   9   5  10       29.08       56.55     39.25 o
  10   5  10       11.10       33.83     68.07 o
 -10   6  10      702.39      778.25     66.61 o
  -9   6  10      635.63      580.65     60.67 o
  -8   6  10      582.06      624.86     56.55 o
  -7   6  10      942.53      866.57     58.13 o
  -6   6  10      587.94      602.44     49.24 o
  -5   6  10      913.03      897.99     51.82 o
  -4   6  10     1545.22     1588.82    120.43 o
  -3   6  10     4944.14     5093.53    119.19 o
  -2   6  10       17.75       -7.70     22.92 o
  -1   6  10     9405.58     9158.61    154.39 o
   0   6  10     2895.44     2900.43     78.10 o
   1   6  10     9433.44     9151.79    125.81 o
   2   6  10       20.36       32.37     17.52 o
   3   6  10     5135.00     5336.38     92.76 o
   4   6  10     1519.46     1420.63     41.94 o
   5   6  10      884.27      977.52     36.00 o
   6   6  10      572.95      588.25     58.65 o
   7   6  10      960.70      947.68     52.85 o
   8   6  10      600.40      547.71     47.32 o
   9   6  10      561.01      638.69     51.82 o
  10   6  10      695.23      752.06     73.31 o
 -10   7  10      143.73      209.85     48.83 o
  -9   7  10      348.75      396.33     48.01 o
  -8   7  10      795.01      874.29     64.03 o
  -7   7  10     1399.59     1557.12     75.14 o
  -6   7  10     2062.22     2102.59     76.92 o
  -5   7  10     3791.78     3868.92    106.21 o
  -4   7  10     2665.30     2701.84     98.96 o
  -3   7  10     1068.89     1124.14     52.51 o
  -2   7  10     6467.96     6303.62    213.11 o
  -1   7  10      463.14      421.10     25.06 o
   0   7  10     2998.30     2965.04     52.25 o
   1   7  10      422.62      404.70     26.30 o
   2   7  10     6431.66     6244.85    106.47 o
   3   7  10     1231.54     1284.96     40.01 o
   4   7  10     2609.20     2627.64     58.25 o
   5   7  10     3822.48     3896.72     76.31 o
   6   7  10     2035.38     2052.71     71.42 o
   7   7  10     1319.98     1378.23     63.05 o
   8   7  10      853.20      909.70     55.73 o
   9   7  10      342.25      417.25     50.21 o
  10   7  10      119.57      132.08     47.12 o
  -9   8  10      830.09      854.35     57.28 o
  -8   8  10     2206.87     2403.72     78.64 o
  -7   8  10      469.69      519.15     51.89 o
  -6   8  10     2845.22     3093.74     93.30 o
  -5   8  10      851.44      891.41    100.53 o
  -4   8  10     6732.34     6718.24    151.40 o
  -3   8  10      171.92      194.94     40.32 o
  -2   8  10      402.73      409.45     38.27 o
  -1   8  10     4466.27     4340.23     72.06 o
   0   8  10      126.29      135.42     17.42 o
   1   8  10     4662.92     4579.37     71.50 o
   2   8  10      482.32      459.73     26.81 o
   3   8  10      192.01      238.70     23.12 o
   4   8  10     6526.99     6725.21    101.68 o
   5   8  10      834.29      852.89     36.67 o
   6   8  10     2703.37     2647.09    175.94 o
   7   8  10      498.80      596.63     46.50 o
   8   8  10     2252.78     2242.07     81.67 o
   9   8  10      780.12      907.11     95.82 o
  -9   9  10      701.64      793.86     48.29 o
  -8   9  10     1525.65     1541.20     56.51 o
  -7   9  10     3055.31     3066.34     92.56 o
  -6   9  10     1509.88     1508.55     68.76 o
  -5   9  10     2679.57     2576.78    166.51 o
  -4   9  10      478.27      468.33     35.38 o
  -3   9  10     1596.73     1623.70     51.79 o
  -2   9  10      368.26      364.79     31.26 o
  -1   9  10      138.10      124.79     19.85 o
   0   9  10      975.33      887.85     29.93 o
   1   9  10      118.12      144.11     16.78 o
   2   9  10      342.80      361.10     26.61 o
   3   9  10     1732.17     1723.25     47.14 o
   4   9  10      510.10      507.61     27.07 o
   5   9  10     2683.34     2726.57     63.35 o
   6   9  10     1514.11     1480.83     64.41 o
   7   9  10     2986.47     3211.16     93.74 o
   8   9  10     1576.15     1645.21    114.15 o
   9   9  10      676.12      628.34     87.97 o
  -9  10  10      355.41      399.48     50.98 o
  -8  10  10     1694.99     1763.67     62.21 o
  -7  10  10      691.65      726.89     42.44 o
  -6  10  10     5615.11     5924.70    160.23 o
  -5  10  10     1493.03     1523.92     50.42 o
  -4  10  10     3507.97     3624.46    155.83 o
  -3  10  10     2576.12     2593.84     66.31 o
  -2  10  10     1798.90     1766.59     51.95 o
  -1  10  10      212.94      221.44     21.23 o
   0  10  10      295.91      273.29     24.78 o
   1  10  10      207.92      199.30     18.39 o
   2  10  10     1796.36     1817.70     47.92 o
   3  10  10     2445.89     2449.15     58.39 o
   4  10  10     3436.56     3690.90     82.05 o
   5  10  10     1490.16     1456.69     54.34 o
   6  10  10     5546.97     5685.46    211.54 o
   7  10  10      742.17      587.50     82.73 o
   8  10  10     1722.05     1877.70    122.53 o
   9  10  10      336.40      222.01     77.50 o
  -8  11  10     1424.46     1617.84     59.53 o
  -7  11  10      398.48      475.45     39.84 o
  -6  11  10      722.60      836.04     43.01 o
  -5  11  10      620.08      660.76     38.00 o
  -4  11  10       93.02      121.33     25.92 o
  -3  11  10     1566.17     1630.81     56.40 o
  -2  11  10      243.33      223.00     29.03 o
  -1  11  10      534.78      558.47     27.21 o
   0  11  10     1864.29     1878.98     44.14 o
   1  11  10      558.98      535.26     39.95 o
   2  11  10      283.65      289.59     35.45 o
   3  11  10     1580.91     1535.12    114.15 o
   4  11  10       90.23       72.95     28.94 o
   5  11  10      653.59      758.75     66.02 o
   6  11  10      769.94      898.97    109.44 o
   7  11  10      387.08      407.38     75.40 o
   8  11  10     1420.24     1472.42    117.29 o
  -8  12  10      895.08      678.61    100.53 o
  -7  12  10      430.83      507.83     41.97 o
  -6  12  10     1849.00     1950.74    101.51 o
  -5  12  10     2561.12     2700.23     76.38 o
  -4  12  10     1817.59     1908.65     62.87 o
  -3  12  10     3148.19     3113.56     76.34 o
  -2  12  10      460.85      496.70     35.41 o
  -1  12  10     3721.50     3693.05     78.25 o
   0  12  10      908.08      877.02     56.14 o
   1  12  10     3557.89     3493.07     95.64 o
   2  12  10      503.79      511.40     56.55 o
   3  12  10     2985.29     3134.49     90.34 o
   4  12  10     1774.47     1816.96    100.53 o
   5  12  10     2542.71     2516.63     88.71 o
   6  12  10     1772.24     1829.53    118.34 o
   7  12  10      446.66      535.14     89.02 o
  -7  13  10       24.98      -11.85     38.98 o
  -6  13  10      610.68      701.72     48.98 o
  -5  13  10      451.24      434.34     41.16 o
  -4  13  10       88.44       90.73     33.81 o
  -3  13  10     2450.37     2582.59     83.21 o
  -2  13  10      864.14      989.70     44.69 o
  -1  13  10       64.23       44.98     26.43 o
   0  13  10       43.55       64.83     32.18 o
   1  13  10       71.01      119.39     54.46 o
   2  13  10      919.29      870.26     77.50 o
   3  13  10     2402.14     2401.32    119.39 o
   4  13  10      100.93      138.24     54.46 o
   5  13  10      453.77      432.15     51.44 o
   6  13  10      619.09      613.68     93.20 o
   7  13  10       27.35       10.47     68.07 o
  -6  14  10      176.28      201.12     40.93 o
  -5  14  10     1971.40     2101.65     71.27 o
  -4  14  10       45.16       86.09     40.68 o
  -3  14  10     4146.21     4398.14     97.29 o
  -2  14  10      277.55      271.13     45.75 o
  -1  14  10     6032.00     6177.45    175.94 o
   0  14  10        1.80       39.80     56.55 o
   1  14  10     5709.71     6161.95    209.45 o
   2  14  10      280.31      317.31     65.98 o
   3  14  10     4085.22     4334.52    165.46 o
   4  14  10       46.17       62.83     60.74 o
   5  14  10     1960.28     1971.42     87.47 o
   6  14  10      180.55      125.67     75.40 o
  -5  15  10      238.31      247.41     54.42 o
  -4  15  10       60.16       29.32     45.17 o
  -3  15  10      147.62      205.67     49.65 o
  -2  15  10      599.37      625.88     56.05 o
  -1  15  10      164.17      226.20     63.88 o
   0  15  10       26.43      -17.80     60.74 o
   1  15  10      162.09      134.05     64.93 o
   2  15  10      592.54      583.31     77.50 o
   3  15  10      136.93      120.43     63.88 o
   4  15  10       66.68      189.55     64.93 o
   5  15  10      222.80      263.90     68.07 o
  -4  16  10     1124.19     1221.06     77.75 o
  -3  16  10     2754.19     2758.96    102.06 o
  -2  16  10     1159.99     1308.86     73.61 o
  -1  16  10      936.32      913.19     95.30 o
   0  16  10        1.97      -28.28     63.88 o
   1  16  10      930.94      782.29     91.11 o
   2  16  10     1193.37     1292.29    103.68 o
   3  16  10     2651.68     2812.88    141.38 o
   4  16  10     1081.91     1191.76    103.68 o
  -2  17  10      166.02      119.39     70.16 o
  -1  17  10      131.36      100.53     67.02 o
   0  17  10      323.95      377.01     81.68 o
   1  17  10      130.96       43.98     73.31 o
   2  17  10      157.44      160.23     75.40 o
   1   0  11      884.55      923.50     65.45 o
   2   0  11     6104.38     6047.80    185.36 o
   3   0  11     3793.83     4049.67    140.33 o
   4   0  11     3676.65     3513.49    127.76 o
   5   0  11       93.25      105.77     41.89 o
   6   0  11       34.59      114.15     45.03 o
   7   0  11      260.31      284.85     56.55 o
   8   0  11       40.52       40.84     55.50 o
   9   0  11       68.04      108.91     59.69 o
  10   0  11      881.50      952.99     94.25 o
 -10   1  11      677.94      680.16     62.93 o
  -9   1  11       17.36       32.46     62.83 o
  -8   1  11      591.12      663.95     73.31 o
  -7   1  11      658.04      674.42     73.31 o
  -6   1  11     1822.72     1967.76    101.58 o
  -5   1  11     1070.00     1163.48     77.50 o
  -4   1  11     1034.61     1018.96     75.40 o
  -3   1  11     9914.65    10209.53    292.18 o
  -2   1  11     2255.59     2251.56     98.44 o
  -1   1  11    22006.44    20911.77    386.92 o
   0   1  11       27.23       35.61     36.65 o
   1   1  11    21713.86    20489.72    386.54 o
   2   1  11     2150.31     2264.13     93.20 o
   3   1  11    10009.15    10325.77    289.04 o
   4   1  11      964.43      996.47     43.46 o
   5   1  11      990.32     1092.27     79.59 o
   6   1  11     1981.59     2089.75     66.40 o
   7   1  11      655.05      662.12     42.40 o
   8   1  11      567.35      573.89     73.31 o
   9   1  11       18.15       39.80     56.55 o
  10   1  11      663.13      669.19     82.73 o
 -10   2  11     2628.07     2633.48    101.66 o
  -9   2  11      131.80      221.19     48.12 o
  -8   2  11     1690.57     1803.34    105.77 o
  -7   2  11       12.46       -6.28     50.27 o
  -6   2  11      244.28      276.47     56.55 o
  -5   2  11      206.95      190.60     45.03 o
  -4   2  11     1903.49     1745.75     93.20 o
  -3   2  11      205.86      209.45     40.84 o
  -2   2  11     4579.13     4437.15    148.71 o
  -1   2  11     4408.28     4384.33    154.47 o
   0   2  11     1497.86     1520.55     52.94 o
   1   2  11     4391.95     4299.06    100.68 o
   2   2  11     4490.72     4354.72    103.66 o
   3   2  11      228.55      200.02     37.70 o
   4   2  11     1912.45     1883.98     50.54 o
   5   2  11      199.82      187.46     46.08 o
   6   2  11      188.78      168.12     30.56 o
   7   2  11       14.09       13.42     28.16 o
   8   2  11     1723.69     1704.52     69.32 o
   9   2  11      112.53      104.72     61.79 o
  10   2  11     2708.80     2767.85    142.42 o
 -10   3  11     1731.34     1720.14     86.72 o
  -9   3  11      124.35      162.71     47.38 o
  -8   3  11     2217.26     2198.53     84.77 o
  -7   3  11     1352.99     1226.32     89.02 o
  -6   3  11     4139.25     4331.38    159.18 o
  -5   3  11     1051.17     1112.17     77.50 o
  -4   3  11     6761.18     6684.52    209.45 o
  -3   3  11     1340.24     1360.36     77.50 o
  -2   3  11     3500.36     3262.15    118.34 o
  -1   3  11     8123.53     7489.99    160.69 o
   0   3  11     4722.61     4610.24    105.89 o
   1   3  11     8250.74     8120.94    162.17 o
   2   3  11     3468.38     3232.42     83.85 o
   3   3  11     1414.67     1371.23     49.74 o
   4   3  11     6716.08     6832.06    134.04 o
   5   3  11      997.69     1124.31     52.44 o
   6   3  11     4213.08     4317.63    106.17 o
   7   3  11     1312.05     1288.40    110.48 o
   8   3  11     2255.08     2312.87     78.12 o
   9   3  11      128.25      102.63     61.79 o
  10   3  11     1671.63     1681.87    118.34 o
 -10   4  11     2670.45     3006.62    161.27 o
  -9   4  11      395.77      407.88     53.59 o
  -8   4  11     1769.50     1776.07     79.81 o
  -7   4  11     1098.67     1140.14    100.01 o
  -6   4  11     2170.09     2197.11    114.15 o
  -5   4  11     1920.13     2089.24    104.72 o
  -4   4  11      957.37      876.54     68.07 o
  -3   4  11      674.56      732.02     61.79 o
  -2   4  11     1332.57     1342.56     78.54 o
  -1   4  11     4219.37     3999.40     98.86 o
   0   4  11     1443.99     1464.78     53.68 o
   1   4  11     4325.18     4362.02    126.72 o
   2   4  11     1291.46     1205.27     86.92 o
   3   4  11      703.59      669.73     35.34 o
   4   4  11      983.28     1014.31     39.89 o
   5   4  11     1872.62     1864.98    141.38 o
   6   4  11     2033.32     2148.03     70.65 o
   7   4  11     1098.33     1256.36     70.17 o
   8   4  11     1782.65     1827.51     72.47 o
   9   4  11      404.52      455.39     47.98 o
  10   4  11     2798.10     3064.22    146.61 o
 -10   5  11     1388.61     1382.99     81.82 o
  -9   5  11     1019.87     1095.73     71.43 o
  -8   5  11     4144.32     3980.67    117.57 o
  -7   5  11     2220.56     2166.19     83.30 o
  -6   5  11     4898.61     4757.17    124.38 o
  -5   5  11       78.91       85.35     34.80 o
  -4   5  11     2600.54     2585.09    152.37 o
  -3   5  11      262.74      302.65     49.22 o
  -2   5  11     3975.48     4032.92    137.19 o
  -1   5  11      469.39      449.86     33.69 o
   0   5  11      854.63      855.92     44.41 o
   1   5  11      428.19      459.33     33.47 o
   2   5  11     3970.88     3909.65     61.82 o
   3   5  11      257.92      255.81     22.30 o
   4   5  11     2719.90     2780.95     68.57 o
   5   5  11       73.53       95.32     30.89 o
   6   5  11     5054.08     5090.50    119.22 o
   7   5  11     2158.96     2026.60     73.31 o
   8   5  11     4086.21     3922.24    107.34 o
   9   5  11     1053.33     1205.70    120.96 o
  10   5  11     1335.98     1505.93    108.91 o
 -10   6  11      727.30      797.28    138.24 o
  -9   6  11      660.50      561.29     61.25 o
  -8   6  11     1120.04      993.14     67.19 o
  -7   6  11     1282.79     1286.38     68.82 o
  -6   6  11     2947.34     2922.07     93.57 o
  -5   6  11     3485.21     3532.08     99.15 o
  -4   6  11     1544.45     1605.11     66.27 o
  -3   6  11     3299.28     3469.95     91.45 o
  -2   6  11     2717.82     2705.39    111.01 o
  -1   6  11     1878.25     1913.55     50.24 o
   0   6  11      313.25      315.36     25.95 o
   1   6  11     1909.18     1909.47     39.19 o
   2   6  11     2887.62     2839.16     47.61 o
   3   6  11     3250.43     3431.50     69.35 o
   4   6  11     1522.15     1642.09    120.96 o
   5   6  11     3476.97     3449.35     70.14 o
   6   6  11     2832.82     2977.60     85.81 o
   7   6  11     1336.55     1379.42     65.15 o
   8   6  11     1040.73      999.01     57.70 o
   9   6  11      672.36      691.67     55.16 o
  10   6  11      737.42      813.30     61.09 o
  -9   7  11     1650.22     1437.72     83.64 o
  -8   7  11     1040.22      948.51     65.28 o
  -7   7  11      437.82      412.93     49.21 o
  -6   7  11     1368.07     1366.05     71.08 o
  -5   7  11     1217.34     1370.99     97.39 o
  -4   7  11      300.84      310.80     42.94 o
  -3   7  11     2600.17     2631.28    157.09 o
  -2   7  11     2564.06     2552.19    113.10 o
  -1   7  11     4120.48     3985.01     77.65 o
   0   7  11       11.77        6.87     15.83 o
   1   7  11     4010.70     3957.81     64.42 o
   2   7  11     2553.25     2527.08     57.37 o
   3   7  11     2507.15     2643.64     60.04 o
   4   7  11      349.27      362.19     29.98 o
   5   7  11     1247.03     1371.90     50.85 o
   6   7  11     1493.80     1512.68     64.54 o
   7   7  11      434.84      453.38     43.77 o
   8   7  11      987.56     1009.43     59.86 o
   9   7  11     1718.96     1803.75     81.02 o
  -9   8  11       10.90       -5.03     41.49 o
  -8   8  11      718.88      678.72     61.09 o
  -7   8  11     1535.69     1497.95     79.14 o
  -6   8  11     1575.88     1560.71     71.86 o
  -5   8  11     1784.15     1821.02     74.78 o
  -4   8  11     3677.91     3877.26    104.40 o
  -3   8  11     2695.64     2690.13     79.19 o
  -2   8  11     3036.94     2864.30     83.64 o
  -1   8  11     2319.80     2309.37     48.76 o
   0   8  11     6117.23     5982.98     90.47 o
   1   8  11     2382.61     2298.52     45.50 o
   2   8  11     3266.34     3197.78     89.49 o
   3   8  11     2518.63     2627.23     61.45 o
   4   8  11     3838.62     3963.45     78.66 o
   5   8  11     1784.49     1822.31     51.58 o
   6   8  11     1521.49     1471.19    145.04 o
   7   8  11     1563.10     1631.95    115.20 o
   8   8  11      693.92      629.14     51.54 o
   9   8  11       17.90       24.53     42.19 o
  -9   9  11       89.86      117.58     38.77 o
  -8   9  11      122.86      116.54     44.75 o
  -7   9  11      723.10      800.25     61.34 o
  -6   9  11      957.28      934.20     61.75 o
  -5   9  11     1238.52     1325.70     67.39 o
  -4   9  11      582.38      607.65     39.70 o
  -3   9  11     2313.97     2341.47     75.07 o
  -2   9  11      307.94      342.37     30.10 o
  -1   9  11     3496.14     3474.30     63.24 o
   0   9  11      488.49      485.01     27.96 o
   1   9  11     3443.41     3418.53     59.26 o
   2   9  11      325.51      334.46     26.02 o
   3   9  11     2161.52     2305.99     57.07 o
   4   9  11      559.85      605.13     40.77 o
   5   9  11     1296.85     1293.33     41.89 o
   6   9  11      999.55     1072.96     55.83 o
   7   9  11      721.08      740.62    162.85 o
   8   9  11      116.43      122.53     68.07 o
   9   9  11      109.52      187.46     77.50 o
  -8  10  11      892.42      965.16     56.53 o
  -7  10  11      771.04      801.78     44.89 o
  -6  10  11      218.02      267.80     33.70 o
  -5  10  11       50.78       53.57     27.01 o
  -4  10  11     3704.74     3712.80     85.80 o
  -3  10  11      136.89      142.59     29.10 o
  -2  10  11     7464.30     7338.12    131.59 o
  -1  10  11      220.51      240.82     23.03 o
   0  10  11     4729.19     4721.27     77.22 o
   1  10  11      219.53      207.59     24.88 o
   2  10  11     7684.83     7595.79    202.45 o
   3  10  11      133.51      150.81     24.29 o
   4  10  11     3854.85     3844.13     97.95 o
   5  10  11       51.99       34.44     28.96 o
   6  10  11      203.86      233.53     68.07 o
   7  10  11      772.42      817.89     90.06 o
   8  10  11      902.68      821.04     95.30 o
  -8  11  11       39.53       29.62     36.38 o
  -7  11  11     1442.27     1478.04     94.73 o
  -6  11  11     1306.96     1400.71     53.45 o
  -5  11  11      897.99      992.89     44.02 o
  -4  11  11     2661.69     2854.54     78.69 o
  -3  11  11      558.51      683.26     40.64 o
  -2  11  11      552.98      524.34     29.44 o
  -1  11  11      720.69      695.28     30.12 o
   0  11  11       13.00       27.43     18.32 o
   1  11  11      673.42      653.56     50.27 o
   2  11  11      553.54      524.46     51.84 o
   3  11  11      493.46      504.68     42.95 o
   4  11  11     2627.72     2971.25    150.28 o
   5  11  11      874.70      934.46     73.39 o
   6  11  11     1276.76     1420.19     75.68 o
   7  11  11     1527.66     1478.70    115.20 o
   8  11  11       50.52      106.82     74.35 o
  -7  12  11     1956.91     2002.20     79.21 o
  -6  12  11      183.37      180.47     39.72 o
  -5  12  11     1765.79     1906.25     67.20 o
  -4  12  11     1202.10     1173.64     63.86 o
  -3  12  11      713.77      683.42     49.96 o
  -2  12  11     2307.17     2343.79     67.12 o
  -1  12  11      102.18       72.49     26.64 o
   0  12  11     2415.34     2381.89     77.71 o
   1  12  11       83.26       55.75     33.54 o
   2  12  11     2451.45     2481.00    129.86 o
   3  12  11      811.63      805.87     51.03 o
   4  12  11     1222.13     1271.35     86.92 o
   5  12  11     1777.91     1991.85    106.82 o
   6  12  11      172.39      144.52     75.40 o
   7  12  11     1920.04     2119.61    136.14 o
  -7  13  11     1133.21     1144.63    116.24 o
  -6  13  11      712.29      719.83     51.52 o
  -5  13  11      487.64      510.44     44.73 o
  -4  13  11     3040.51     3104.68    123.58 o
  -3  13  11      256.45      275.87     36.42 o
  -2  13  11      341.91      350.81     36.01 o
  -1  13  11      109.92      100.04     29.57 o
   0  13  11      147.18      135.07     37.23 o
   1  13  11      113.66      122.53     56.55 o
   2  13  11      331.53      350.82     62.83 o
   3  13  11      236.66      234.58     60.74 o
   4  13  11     3022.06     3364.78    136.14 o
   5  13  11      552.14      618.92     72.26 o
   6  13  11      709.69      765.53     99.49 o
  -6  14  11       31.31        4.25     42.69 o
  -5  14  11     3159.69     3285.93     88.25 o
  -4  14  11      201.28      209.77     39.47 o
  -3  14  11      784.92      829.42     51.34 o
  -2  14  11      431.82      362.56     47.52 o
  -1  14  11      267.30      263.90     70.16 o
   0  14  11       59.14       35.61     59.69 o
   1  14  11      242.95      178.03     63.88 o
   2  14  11      428.40      439.84     70.16 o
   3  14  11      819.47      957.18     84.83 o
   4  14  11      193.96      209.45     62.83 o
   5  14  11     3174.60     3251.68    147.66 o
   6  14  11       28.21       25.13     72.26 o
  -5  15  11      511.10      564.59     85.87 o
  -4  15  11      972.63     1113.80     72.17 o
  -3  15  11      107.61       92.07     44.76 o
  -2  15  11      495.18      480.64     54.12 o
  -1  15  11       32.22       12.57     65.98 o
   0  15  11      317.36      278.57     72.26 o
   1  15  11       29.58       34.56     62.83 o
   2  15  11      465.33      532.00     78.54 o
   3  15  11       95.34      245.05     68.07 o
   4  15  11     1000.35     1157.20     97.39 o
   5  15  11      559.38      674.42     85.87 o
  -3  16  11      191.19      246.72     54.12 o
  -2  16  11      962.86     1024.20    101.58 o
  -1  16  11        2.06       78.54     69.12 o
   0  16  11     1495.98     1568.76    115.20 o
   1  16  11        2.71       43.98     67.02 o
   2  16  11      948.50      914.24     95.30 o
   3  16  11      188.18      250.29     73.31 o
   0  17  11      349.70      281.71     81.68 o
   0   0  12     5170.78     4620.42    150.80 o
   1   0  12     1416.57     1276.21     94.78 o
   2   0  12    10465.57     9838.46    199.20 o
   3   0  12       41.80      101.58     41.89 o
   4   0  12     7097.16     7946.45    240.86 o
   5   0  12     1097.61     1185.47     85.87 o
   6   0  12      559.38      640.91     69.12 o
   7   0  12     5162.98     5172.31    188.50 o
   8   0  12       19.47      115.20     57.60 o
   9   0  12      794.62      637.77     83.78 o
  10   0  12      445.77      502.67     84.83 o
 -10   1  12      433.73      475.66     61.99 o
  -9   1  12      445.97      369.68     76.45 o
  -8   1  12      378.99      442.98     74.35 o
  -7   1  12     4076.27     4126.12    161.27 o
  -6   1  12      248.17      284.85     58.65 o
  -5   1  12     6833.45     6660.44    219.92 o
  -4   1  12      301.81      360.25     50.27 o
  -3   1  12      468.27      587.50     57.60 o
  -2   1  12     2246.98     2210.72     99.49 o
  -1   1  12      568.76      587.69     63.36 o
   0   1  12      898.40      848.33     42.87 o
   1   1  12      548.25      526.35     72.26 o
   2   1  12     2213.09     2172.92     94.25 o
   3   1  12      465.20      574.93     54.46 o
   4   1  12      270.49      276.06     27.23 o
   5   1  12     6990.17     7423.88    220.97 o
   6   1  12      253.86      340.35     58.65 o
   7   1  12     4068.17     4214.09    158.13 o
   8   1  12      374.02      543.52     71.21 o
   9   1  12      459.01      488.01     76.45 o
  10   1  12      433.72      325.69     77.50 o
 -10   2  12      119.21      108.00     51.58 o
  -9   2  12     1310.13     1339.86     76.23 o
  -8   2  12       40.80        4.19     60.74 o
  -7   2  12     2730.06     2888.28    138.24 o
  -6   2  12     1060.65      972.88     78.54 o
  -5   2  12     4496.11     4576.43    164.42 o
  -4   2  12     5942.25     6178.71    197.93 o
  -3   2  12     1983.81     2091.34     95.30 o
  -2   2  12     5433.47     5391.19    173.84 o
  -1   2  12       89.11       64.99     25.35 o
   0   2  12     8926.13     8661.86    177.72 o
   1   2  12       74.85       79.59     25.92 o
   2   2  12     5563.57     5233.86    148.18 o
   3   2  12     1916.72     2044.21     92.16 o
   4   2  12     5884.91     6156.50    124.97 o
   5   2  12     4559.18     4483.23    159.18 o
   6   2  12     1039.69      945.66     77.50 o
   7   2  12     2800.68     3074.07     87.66 o
   8   2  12       30.27       36.65     57.60 o
   9   2  12     1279.27     1335.23    102.63 o
  10   2  12      114.73      222.01     74.35 o
 -10   3  12      537.21      492.52     68.59 o
  -9   3  12      682.76      707.78     64.05 o
  -8   3  12     1259.04     1282.72     72.47 o
  -7   3  12     2956.67     2976.25    135.09 o
  -6   3  12      352.28      308.94     57.60 o
  -5   3  12     2698.85     2828.59    122.53 o
  -4   3  12     3231.33     3444.37    136.14 o
  -3   3  12      308.04      295.32     47.13 o
  -2   3  12     4660.05     4353.37    148.71 o
  -1   3  12     2323.47     2164.09     68.47 o
   0   3  12     7897.50     7975.11    166.59 o
   1   3  12     2289.82     2226.97     68.13 o
   2   3  12     4511.89     4307.80    103.25 o
   3   3  12      318.38      299.51     26.54 o
   4   3  12     3263.97     3394.35    164.42 o
   5   3  12     2635.10     3092.50    122.53 o
   6   3  12      364.04      328.83     56.55 o
   7   3  12     2944.54     3068.95    103.68 o
   8   3  12     1261.89     1323.40    106.29 o
   9   3  12      701.13      671.28     79.59 o
  10   3  12      511.34      453.45     80.64 o
 -10   4  12       64.44       34.72     50.62 o
  -9   4  12      239.54      200.58     53.26 o
  -8   4  12      155.09      155.51     45.91 o
  -7   4  12     2621.38     2820.33    187.98 o
  -6   4  12     3339.77     3349.07    141.38 o
  -5   4  12     2656.56     2715.49    124.62 o
  -4   4  12     1427.87     1632.65     96.35 o
  -3   4  12     3206.29     3290.42    124.62 o
  -2   4  12     1130.60     1072.37     74.35 o
  -1   4  12     1398.26     1374.17     99.49 o
   0   4  12     1048.03     1027.36     49.61 o
   1   4  12     1331.83     1266.58     57.07 o
   2   4  12     1184.71     1247.73     52.94 o
   3   4  12     3174.70     3186.68     66.19 o
   4   4  12     1415.39     1593.86    105.25 o
   5   4  12     2658.73     2706.07    114.15 o
   6   4  12     3325.16     3562.22     95.88 o
   7   4  12     2714.30     2958.93    114.67 o
   8   4  12      184.55      237.43     53.41 o
   9   4  12      258.64      190.60     65.98 o
  10   4  12       81.50       57.60     68.07 o
 -10   5  12       99.05      122.53     83.78 o
  -9   5  12     1664.14     1564.32     85.15 o
  -8   5  12     1569.77     1640.51    235.63 o
  -7   5  12      500.18      578.63     53.26 o
  -6   5  12     1948.86     1990.32     82.54 o
  -5   5  12     1446.17     1488.30     92.68 o
  -4   5  12     5034.40     4928.31    172.79 o
  -3   5  12     3602.17     3680.00    137.19 o
  -2   5  12     2658.76     2679.88    112.05 o
  -1   5  12     1599.13     1454.72     60.67 o
   0   5  12     7578.38     7484.05    158.42 o
   1   5  12     1688.11     1690.51     53.50 o
   2   5  12     2729.77     2550.97     46.24 o
   3   5  12     3724.10     3687.66     73.97 o
   4   5  12     4905.68     5146.31    110.18 o
   5   5  12     1383.29     1604.37     87.97 o
   6   5  12     2027.63     2187.85    103.15 o
   7   5  12      467.91      496.03     45.54 o
   8   5  12     1592.07     1686.47    128.29 o
   9   5  12     1717.97     1802.39     78.48 o
  -9   6  12     1341.77     1484.01    107.87 o
  -8   6  12       68.94       46.00     44.43 o
  -7   6  12      919.02      915.94     61.09 o
  -6   6  12      374.73      407.11     48.40 o
  -5   6  12     2703.73     2878.42     93.30 o
  -4   6  12       81.84      153.97     35.91 o
  -3   6  12     3483.53     3745.78     97.00 o
  -2   6  12     1189.33     1130.21     51.82 o
  -1   6  12     1326.34     1332.43     55.71 o
   0   6  12      685.42      676.96     30.34 o
   1   6  12     1196.94     1109.55     32.58 o
   2   6  12     1112.06     1096.71     40.33 o
   3   6  12     3363.57     3378.61     71.49 o
   4   6  12       89.54      142.38     26.70 o
   5   6  12     2755.06     3013.95    117.29 o
   6   6  12      352.99      378.51     40.65 o
   7   6  12      992.97     1095.39     57.75 o
   8   6  12       57.72       60.34     38.74 o
   9   6  12     1258.57     1383.55     72.56 o
  -9   7  12      269.77      262.87     56.26 o
  -8   7  12      699.67      694.10     61.99 o
  -7   7  12     1693.93     1755.13     80.35 o
  -6   7  12     2636.03     2676.67    102.11 o
  -5   7  12     2531.63     2454.17     87.38 o
  -4   7  12     3220.03     3211.29    142.95 o
  -3   7  12     8497.06     8460.75    183.64 o
  -2   7  12     1847.27     1813.39     65.28 o
  -1   7  12     4374.46     4212.71     84.96 o
   0   7  12      671.16      655.90     27.12 o
   1   7  12     4547.65     4475.45     70.90 o
   2   7  12     1796.14     1782.63     49.16 o
   3   7  12     8642.50     8793.00    143.94 o
   4   7  12     3064.28     3048.31     68.90 o
   5   7  12     2454.00     2659.99    106.82 o
   6   7  12     2682.79     2882.47     86.30 o
   7   7  12     1605.86     1596.88     71.73 o
   8   7  12      755.92      782.12     56.15 o
   9   7  12      296.17      303.78     49.88 o
  -9   8  12     1473.58     1556.11     73.78 o
  -8   8  12      915.88      827.99     66.45 o
  -7   8  12      113.65      160.45     48.81 o
  -6   8  12      266.99      261.06     47.02 o
  -5   8  12      824.03      949.34     59.23 o
  -4   8  12      398.62      394.15     43.67 o
  -3   8  12     1364.50     1475.41     63.28 o
  -2   8  12     2765.01     2850.88    105.77 o
  -1   8  12      249.51      216.92     22.48 o
   0   8  12     5848.30     5688.93     91.90 o
   1   8  12      279.37      293.30     25.24 o
   2   8  12     2569.27     2537.06     60.47 o
   3   8  12     1303.25     1358.82     70.23 o
   4   8  12      444.43      514.69     31.79 o
   5   8  12      826.43      886.54     44.69 o
   6   8  12      303.56      326.30     41.72 o
   7   8  12      142.59      117.52     40.26 o
   8   8  12      941.21      979.05     62.31 o
   9   8  12     1469.98     1579.23     79.48 o
  -8   9  12      152.55      266.61     68.97 o
  -7   9  12      412.18      363.99     51.27 o
  -6   9  12      510.06      483.04     97.92 o
  -5   9  12     2627.77     2663.02     89.12 o
  -4   9  12     1066.81     1154.73     60.72 o
  -3   9  12     3357.25     3394.95     81.00 o
  -2   9  12      476.45      489.99     29.08 o
  -1   9  12     4838.33     4698.90     77.92 o
   0   9  12      255.48      223.72     21.12 o
   1   9  12     4755.57     4435.82    101.63 o
   2   9  12      485.74      485.37     30.60 o
   3   9  12     3479.08     3660.35     75.30 o
   4   9  12     1087.15     1173.55     71.92 o
   5   9  12     2540.78     2590.13     64.55 o
   6   9  12      506.24      483.66     58.65 o
   7   9  12      387.94      432.51     77.50 o
   8   9  12      157.80      217.83     72.26 o
  -8  10  12     1315.17     1279.87     57.01 o
  -7  10  12      116.76      107.76     34.33 o
  -6  10  12      658.10      710.57     72.56 o
  -5  10  12      279.24      332.76     38.98 o
  -4  10  12     1083.31     1091.04     50.87 o
  -3  10  12      105.18      122.67     30.36 o
  -2  10  12     4549.07     4579.01     84.19 o
  -1  10  12     1591.82     1546.58     72.10 o
   0  10  12      878.47      900.63     33.12 o
   1  10  12     1656.21     1566.72     74.31 o
   2  10  12     4441.85     4495.82     99.47 o
   3  10  12       92.10       83.53     24.80 o
   4  10  12     1121.44     1264.59     92.68 o
   5  10  12      235.00      365.33     43.22 o
   6  10  12      671.33      755.16     59.61 o
   7  10  12      125.47      216.78     72.26 o
   8  10  12     1352.18     1168.72    106.82 o
  -7  11  12       35.96       45.02     42.93 o
  -6  11  12      322.30      398.76     44.22 o
  -5  11  12      129.63      124.93     36.33 o
  -4  11  12     1389.12     1406.95     57.63 o
  -3  11  12     1563.68     1540.41     77.52 o
  -2  11  12      569.51      557.40     37.56 o
  -1  11  12     1612.27     1658.41     46.99 o
   0  11  12     1507.35     1554.16     51.43 o
   1  11  12     1686.21     1670.92     68.02 o
   2  11  12      560.19      586.74     46.63 o
   3  11  12     1609.85     1773.17     70.30 o
   4  11  12     1406.29     1511.62     70.16 o
   5  11  12      132.59      193.59     40.85 o
   6  11  12      357.77      338.66     54.74 o
   7  11  12       37.13      139.28     75.40 o
  -7  12  12      379.06      453.10     49.25 o
  -6  12  12      542.05      639.74     50.20 o
  -5  12  12       52.82       55.89     35.38 o
  -4  12  12      463.36      516.03     50.29 o
  -3  12  12      989.84     1117.26     50.87 o
  -2  12  12     1976.65     1973.05     85.17 o
  -1  12  12     3694.68     3824.31     84.40 o
   0  12  12      474.76      503.71     45.92 o
   1  12  12     3729.09     3809.98    193.22 o
   2  12  12     1938.95     2083.96    181.70 o
   3  12  12     1096.49     1046.04     57.75 o
   4  12  12      498.38      492.65     48.50 o
   5  12  12       39.26       73.31     55.50 o
   7  12  12      389.34      285.90     85.87 o
  -6  13  12     1357.64     1554.28     68.40 o
  -5  13  12      111.96      130.81     39.54 o
  -4  13  12     2268.31     2347.17     89.78 o
  -3  13  12      134.95      171.28     46.30 o
  -2  13  12     1195.88     1162.66     51.75 o
  -1  13  12      188.97      278.39     42.93 o
   0  13  12      590.42      737.98     61.79 o
   1  13  12      206.84      118.34     59.69 o
   2  13  12     1229.77     1216.89     91.11 o
   3  13  12      154.78      214.68     60.74 o
   4  13  12     2283.42     2516.51    126.72 o
   5  13  12      129.54      149.76     62.83 o
  -5  14  12      109.97      158.71     42.38 o
  -4  14  12      218.05      237.97     54.36 o
  -3  14  12      258.04      269.33     39.06 o
  -2  14  12      328.92      322.38     46.67 o
  -1  14  12     6016.31     6536.86    226.20 o
   0  14  12       74.04      124.62     64.93 o
   1  14  12     6065.52     6527.44    220.97 o
   2  14  12      318.49      340.35     71.21 o
   3  14  12      293.33      244.01     68.07 o
   4  14  12      243.12      290.09     71.21 o
   5  14  12      142.54      239.82     70.16 o
  -4  15  12      964.85     1113.62     72.91 o
  -3  15  12      337.27      427.89     55.16 o
  -2  15  12      625.83      649.29     90.06 o
  -1  15  12      878.43      940.42     97.39 o
   0  15  12       50.45       56.55     68.07 o
   1  15  12      914.59      907.96     92.16 o
   2  15  12      616.20      673.37     83.78 o
   3  15  12      308.41      374.91     75.40 o
   4  15  12     1008.74     1142.54     97.39 o
  -2  16  12       82.57       99.49     76.45 o
  -1  16  12     1958.78     1885.03    122.53 o
   0  16  12      130.82      103.68     69.12 o
   1  16  12     1957.21     2091.34    123.57 o
   2  16  12       78.15       64.93     68.07 o
   1   0  13       25.82       21.96     26.63 o
   2   0  13      262.38      254.92     34.04 o
   3   0  13       43.01       29.32     39.80 o
   4   0  13     3348.21     3598.31    137.19 o
   5   0  13       53.43       54.46     46.08 o
   6   0  13     9226.47     9624.12    293.23 o
   7   0  13     2025.44     2160.45    122.53 o
   8   0  13     5463.14     5914.80    210.49 o
   9   0  13      855.33      768.67     90.06 o
  10   0  13      540.16      551.89     85.87 o
 -10   1  13      963.11      981.49     75.14 o
  -9   1  13       75.87      157.09     71.21 o
  -8   1  13     2352.87     2762.62    141.38 o
  -7   1  13      185.82      185.36     57.60 o
  -6   1  13     1922.87     2007.56    108.91 o
  -5   1  13      650.78      663.95     70.16 o
  -4   1  13      294.25      358.16     56.55 o
  -3   1  13       23.81       -9.43     38.75 o
  -2   1  13      776.22      692.22     43.67 o
  -1   1  13     2892.70     2664.76    142.42 o
   0   1  13     1411.39     1473.20     57.70 o
   1   1  13     2886.66     2790.92     80.72 o
   2   1  13      770.38      819.23     60.22 o
   3   1  13       22.91      -23.04     40.84 o
   4   1  13      362.88      420.99     54.46 o
   5   1  13      704.56      730.97     70.16 o
   6   1  13     1952.70     2035.83    112.05 o
   7   1  13      169.66      264.95     59.69 o
   8   1  13     2413.05     2592.96    136.14 o
   9   1  13       75.45       55.50     65.98 o
  10   1  13      943.85      883.87     95.30 o
 -10   2  13      839.30      896.64    137.71 o
  -9   2  13      561.47      471.26     83.78 o
  -8   2  13     2139.84     2104.95    128.81 o
  -7   2  13     1076.93     1195.95     96.35 o
  -6   2  13     7838.86     7624.94    249.24 o
  -5   2  13     1406.14     1345.70     90.06 o
  -4   2  13     1739.08     1825.34    102.63 o
  -3   2  13     2486.61     2623.33    113.10 o
  -2   2  13       17.81       -7.99     26.96 o
  -1   2  13     8574.11     8153.04    174.76 o
   0   2  13      431.17      368.44     34.78 o
   1   2  13     8694.81     8554.94    182.22 o
   2   2  13       31.25        5.07     30.37 o
   3   2  13     2317.28     2142.65    105.77 o
   4   2  13     1719.94     1813.38     54.81 o
   5   2  13     1370.49     1380.26     85.87 o
   6   2  13     7928.13     8183.12    250.29 o
   7   2  13     1079.18     1067.14     87.97 o
   8   2  13     2145.57     2202.34    118.34 o
   9   2  13      537.76      453.45     74.35 o
  10   2  13      824.87      757.15     95.30 o
 -10   3  13       25.40       19.90     72.26 o
  -9   3  13      445.22      411.60     96.35 o
  -8   3  13      621.84      651.38     83.78 o
  -7   3  13      927.49      836.74     83.78 o
  -6   3  13     2260.34     2315.44    116.24 o
  -5   3  13     1595.81     1699.67     98.44 o
  -4   3  13      773.13      750.87     69.12 o
  -3   3  13      416.05      419.94     55.50 o
  -2   3  13     1799.68     1732.89     79.07 o
  -1   3  13     1469.18     1495.20    102.63 o
   0   3  13     4503.41     4214.66    136.14 o
   1   3  13     1391.23     1332.45     83.26 o
   2   3  13     1890.42     1881.13     65.89 o
   3   3  13      450.27      510.06     68.59 o
   4   3  13      713.27      732.34     42.94 o
   5   3  13     1713.92     1592.85     95.30 o
   6   3  13     2193.67     2377.23    117.29 o
   7   3  13      881.21      897.48     81.68 o
   8   3  13      648.80      635.67     79.59 o
   9   3  13      457.26      486.97     78.54 o
  -9   4  13      403.63      424.95     68.59 o
  -8   4  13      124.46      147.53     46.28 o
  -7   4  13      165.48      153.39     44.36 o
  -6   4  13     1014.51      861.88     84.83 o
  -5   4  13     1253.97     1432.62     99.49 o
  -4   4  13       60.00       77.50     46.08 o
  -3   4  13    12543.03    12690.44    358.16 o
  -2   4  13     2290.86     2248.53     73.30 o
  -1   4  13     8670.44     8421.13    175.13 o
   0   4  13     1006.72     1078.55     87.97 o
   1   4  13     8417.03     8149.27    174.36 o
   2   4  13     2348.03     2146.69     71.08 o
   3   4  13    12522.42    12448.15    197.96 o
   4   4  13       63.58       12.57     23.44 o
   5   4  13     1237.69     1331.04     81.68 o
   6   4  13     1035.15     1122.64     82.73 o
   7   4  13      171.22      131.95     56.55 o
   8   4  13      143.87      175.80     41.05 o
   9   4  13      381.98      464.97     76.45 o
  -9   5  13     1090.24     1016.49    112.05 o
  -8   5  13      146.94      181.09     49.35 o
  -7   5  13      362.02      389.11     64.41 o
  -6   5  13       62.42       47.40     39.16 o
  -5   5  13      376.14      413.60     45.50 o
  -4   5  13      666.54      705.84     72.26 o
  -3   5  13      756.07      862.92     72.26 o
  -2   5  13     2887.94     2837.45     82.56 o
  -1   5  13      612.27      610.35     42.13 o
   0   5  13     4499.74     4240.96    105.03 o
   1   5  13      610.59      522.89     38.83 o
   2   5  13     2835.46     2752.30     63.44 o
   3   5  13      787.79      840.97     39.73 o
   4   5  13      656.85      737.03     63.88 o
   5   5  13      405.84      377.01     55.50 o
   6   5  13       62.50       21.99     48.17 o
   7   5  13      375.60      373.01     44.41 o
   8   5  13      155.34      154.11     41.83 o
   9   5  13     1092.37     1111.12     95.30 o
  -9   6  13       64.72      103.34     52.33 o
  -8   6  13      147.12      207.75     50.69 o
  -7   6  13       56.00      113.87     44.14 o
  -6   6  13     1090.93     1028.58     62.94 o
  -5   6  13     2522.74     2373.25     82.93 o
  -4   6  13     2070.22     2046.19     83.26 o
  -3   6  13    10327.92    10517.14    215.12 o
  -2   6  13     3286.67     3211.57     84.74 o
  -1   6  13     5698.84     5622.90    103.69 o
   0   6  13      975.94     1015.77     54.79 o
   1   6  13     5665.46     5533.83     85.99 o
   2   6  13     3306.74     3127.73     68.13 o
   3   6  13    10118.52    10053.59    166.32 o
   4   6  13     2114.25     2145.22     57.22 o
   5   6  13     2433.00     2393.99    108.91 o
   6   6  13     1127.85     1220.03     85.87 o
   7   6  13       85.96      153.90     40.35 o
   8   6  13      133.96      145.14     42.93 o
   9   6  13       71.20      104.47     45.10 o
  -9   7  13     1601.82     1805.37    105.77 o
  -8   7  13      842.02      764.80     64.22 o
  -7   7  13      852.16      973.50    136.14 o
  -6   7  13       90.73       80.11     41.47 o
  -5   7  13      846.22      873.46     83.26 o
  -4   7  13      204.36      247.51     41.05 o
  -3   7  13     1892.91     2010.44    106.29 o
  -2   7  13     2106.01     2022.32     58.69 o
  -1   7  13       77.77       49.84     23.55 o
   0   7  13     2770.94     2696.30     53.86 o
   1   7  13      100.95       69.53     26.75 o
   2   7  13     2286.61     2297.31     72.65 o
   3   7  13     1863.26     1981.36     54.97 o
   4   7  13      203.53      243.99     27.83 o
   5   7  13      779.45      750.87     64.93 o
   6   7  13       90.12      128.81     48.17 o
   7   7  13      842.15      916.07     57.21 o
   8   7  13      826.32      827.27     58.44 o
   9   7  13     1646.71     1705.54     81.82 o
  -8   8  13      534.04      582.58     63.48 o
  -7   8  13      118.42       95.38     46.63 o
  -6   8  13     1836.98     1838.62     78.84 o
  -5   8  13     2301.43     2359.12     89.60 o
  -4   8  13     4032.95     4083.86    114.04 o
  -3   8  13     3004.76     2963.53     89.95 o
  -2   8  13     2329.47     2338.74     62.77 o
  -1   8  13      471.74      496.31     27.66 o
   0   8  13      400.98      403.23     25.01 o
   1   8  13      459.35      415.10     30.88 o
   2   8  13     2347.79     2378.33     59.64 o
   3   8  13     2967.20     2900.01     68.32 o
   4   8  13     4177.44     4219.71     85.96 o
   5   8  13     2294.00     2578.42    160.75 o
   6   8  13     1760.08     1852.57     99.49 o
   7   8  13      146.79      152.21     41.25 o
   8   8  13      492.30      548.26     54.82 o
  -8   9  13      941.40      961.47    111.53 o
  -7   9  13     1181.93     1359.83     77.81 o
  -6   9  13      625.20      714.14     94.25 o
  -5   9  13     2554.16     2422.25     97.92 o
  -4   9  13      146.01      150.60     41.45 o
  -3   9  13     4367.29     4604.20    181.17 o
  -2   9  13      290.17      344.60     29.78 o
  -1   9  13     1009.42     1013.66     36.93 o
   0   9  13      325.20      312.55     24.17 o
   1   9  13     1026.02     1018.14     41.59 o
   2   9  13      273.92      287.46     29.32 o
   3   9  13     4463.40     4603.86     91.41 o
   4   9  13      158.04      185.47     28.29 o
   5   9  13     2412.33     2489.09     82.76 o
   6   9  13      649.80      700.65     52.08 o
   7   9  13     1191.29     1496.50    111.01 o
   8   9  13      862.37      845.12     94.25 o
  -8  10  13      785.27      738.40     57.98 o
  -7  10  13      757.47      787.92     58.23 o
  -6  10  13      462.64      522.82     45.72 o
  -5  10  13      444.40      502.70     42.51 o
  -4  10  13     1369.17     1383.72     63.76 o
  -3  10  13      645.58      666.71     41.28 o
  -2  10  13     1493.48     1518.86     47.20 o
  -1  10  13      843.94      787.60     51.24 o
   0  10  13      609.37      588.71     36.03 o
   1  10  13      866.89      841.59     38.93 o
   2  10  13     1401.54     1405.50     68.10 o
   3  10  13      648.62      652.42     36.11 o
   4  10  13     1359.79     1588.68     69.00 o
   5  10  13      483.90      494.30     72.26 o
   6  10  13      488.01      551.89     80.64 o
   7  10  13      824.35      869.07     67.75 o
  -7  11  13     1387.59     1274.35     63.54 o
  -6  11  13      445.31      441.00     46.25 o
  -5  11  13     1270.73     1306.62     59.73 o
  -4  11  13     1768.17     1763.38    111.36 o
  -3  11  13     2660.17     2662.55     73.58 o
  -2  11  13     1856.23     1900.03     52.07 o
  -1  11  13      931.21      973.41     37.65 o
   0  11  13     5599.89     5292.15    102.19 o
   1  11  13      959.28      985.83     56.26 o
   2  11  13     1801.41     1853.09    109.44 o
   3  11  13     2583.76     2607.32     86.89 o
   4  11  13     1855.40     1962.91    191.12 o
   5  11  13     1189.57     1452.52    101.58 o
   6  11  13      463.96      557.13     84.83 o
  -6  12  13       49.52       51.67     40.44 o
  -5  12  13      739.29      729.53     51.15 o
  -4  12  13      428.90      424.42     42.26 o
  -3  12  13        4.98       22.79     26.94 o
  -2  12  13      277.39      330.36     35.14 o
  -1  12  13     1000.29     1123.21     61.34 o
   0  12  13      172.68      162.13     39.66 o
   1  12  13     1034.23      995.45     57.96 o
   2  12  13      277.38      281.04     47.65 o
   3  12  13        3.82       48.35     38.13 o
   4  12  13      416.12      505.37     49.60 o
  -6  13  13      302.05      342.00     61.79 o
  -5  13  13      263.51      259.93     58.06 o
  -4  13  13      788.93      844.02     51.75 o
  -3  13  13     1115.06     1065.63     53.55 o
  -2  13  13     4872.91     4960.08    105.55 o
  -1  13  13      844.02      921.76     58.37 o
   0  13  13    11102.38    11658.14    240.29 o
   1  13  13      839.88      846.07     56.79 o
   2  13  13     4836.52     4831.96    180.13 o
   3  13  13     1068.18      972.88     87.97 o
   4  13  13      811.41      924.71     83.78 o
  -5  14  13     1153.45     1188.39     78.48 o
  -4  14  13      270.42      287.47     43.11 o
  -3  14  13       50.06       47.63     35.55 o
  -2  14  13      284.49      252.38     76.45 o
  -1  14  13      369.45      432.51     79.59 o
   0  14  13        1.31      -51.31     63.88 o
   1  14  13      390.88      370.72     73.31 o
   2  14  13      278.44      368.63     71.21 o
   3  14  13       36.17       61.79     61.79 o
   4  14  13      237.73      280.66     69.12 o
  -3  15  13       80.96      129.86     77.50 o
  -2  15  13     3305.32     3595.17    167.56 o
  -1  15  13      360.08      439.84     84.83 o
   0  15  13     6547.04     6463.56    228.30 o
   1  15  13      366.67      419.94     79.59 o
   2  15  13     3240.82     3478.93    159.18 o
   3  15  13       65.50        8.38     65.98 o
  -1  16  13       46.09       18.85     72.26 o
   0  16  13      367.79      481.73     86.92 o
   1  16  13       38.70       77.50     71.21 o
   0   0  14    33540.47    32717.83    853.50 o
   1   0  14      178.61      187.95     54.98 o
   2   0  14    11585.18    11072.39    226.97 o
   3   0  14       53.50       16.76     41.89 o
   4   0  14     1907.50     2155.22    112.05 o
   5   0  14      312.20      377.01     60.74 o
   6   0  14      350.79      361.30     68.07 o
   7   0  14      269.23      305.79     69.12 o
   8   0  14      423.31      500.58     80.64 o
   9   0  14      166.80      151.85     72.26 o
  -9   1  14      264.44      171.75     74.35 o
  -8   1  14      217.10      244.01     69.12 o
  -7   1  14      104.94      109.96     63.88 o
  -6   1  14      109.32      141.38     60.74 o
  -5   1  14      324.53      383.29     60.74 o
  -4   1  14      161.97      171.75     50.27 o
  -3   1  14      191.34      249.24     51.31 o
  -2   1  14      327.95      353.17     38.75 o
  -1   1  14      976.45     1044.70     52.56 o
   0   1  14       13.82       32.63     28.33 o
   1   1  14      957.93      952.03     53.41 o
   2   1  14      341.79      361.50     37.03 o
   3   1  14      186.50      235.63     52.36 o
   4   1  14      152.69      166.51     51.31 o
   5   1  14      297.66      315.22     56.55 o
   6   1  14       97.37       51.31     55.50 o
   7   1  14      100.67      206.31     64.93 o
   8   1  14      219.92      188.50     64.93 o
   9   1  14      225.20      208.40     68.07 o
  -9   2  14     1272.47     1354.08    114.15 o
  -8   2  14      418.88      420.99     75.40 o
  -7   2  14     1317.48     1391.78    102.63 o
  -6   2  14     1061.64     1070.28     89.02 o
  -5   2  14     3273.07     3308.23    140.33 o
  -4   2  14      814.60      685.94     69.12 o
  -3   2  14     2353.62     2035.83    105.77 o
  -2   2  14     6494.72     6128.97    142.55 o
  -1   2  14      286.11      253.07     35.08 o
   0   2  14    27090.31    26420.30    492.06 o
   1   2  14      305.76      292.49     96.87 o
   2   2  14     6597.59     6107.08    141.41 o
   3   2  14     2496.45     2410.10     78.48 o
   4   2  14      655.46      658.71     68.07 o
   5   2  14     3328.71     3464.27    141.38 o
   6   2  14     1119.48     1246.21     91.11 o
   7   2  14     1226.94     1404.35    101.58 o
   8   2  14      440.53      496.39     78.54 o
   9   2  14     1207.37     1168.72    104.72 o
  -9   3  14     1624.46     1585.55    268.09 o
  -8   3  14      104.36      178.03     72.26 o
  -7   3  14     1214.07     1199.09    101.58 o
  -6   3  14      186.87      201.07     63.88 o
  -5   3  14      425.13      430.42     64.93 o
  -4   3  14      799.29      819.99     77.50 o
  -3   3  14      547.08      577.03     62.83 o
  -2   3  14      377.70      382.52     38.87 o
  -1   3  14     2051.82     1842.61     68.08 o
   0   3  14       23.78       -0.42     29.59 o
   1   3  14     2138.45     1952.54    158.66 o
   2   3  14      352.36      308.74     38.22 o
   3   3  14      531.59      520.20     42.64 o
   4   3  14      760.90      747.73     69.12 o
   5   3  14      422.22      394.81     60.74 o
   6   3  14      186.34      130.90     55.50 o
   7   3  14     1061.64     1181.29     93.20 o
   8   3  14      129.62      138.24     67.02 o
   9   3  14     1609.81     1796.01    113.10 o
  -9   4  14     2374.94     2314.79    136.66 o
  -8   4  14     1437.67     1357.94     79.60 o
  -7   4  14     4231.58     4351.28    179.08 o
  -6   4  14      626.13      682.80     78.54 o
  -5   4  14     3476.42     3670.57    156.04 o
  -4   4  14      351.66      402.14     63.88 o
  -3   4  14     6452.52     6493.93    213.64 o
  -2   4  14      491.57      397.42     41.45 o
  -1   4  14      899.23      813.63     56.55 o
   0   4  14     3047.27     2913.09     84.38 o
   1   4  14      962.49      891.28     48.50 o
   2   4  14      472.87      465.31     41.39 o
   3   4  14     6535.92     6400.55    114.22 o
   4   4  14      382.38      386.34     32.15 o
   5   4  14     3449.43     3826.61    147.66 o
   6   4  14      641.66      718.41     73.31 o
   7   4  14     4134.95     4149.16    166.51 o
   8   4  14     1445.03     1489.17    105.77 o
   9   4  14     2327.35     2227.48    131.95 o
  -9   5  14     1382.65     1380.34    153.42 o
  -8   5  14      265.15      288.60     56.65 o
  -7   5  14      318.35      341.14     61.26 o
  -6   5  14     1034.89     1163.13     87.97 o
  -5   5  14     2190.48     2313.35    123.57 o
  -4   5  14     3529.72     3672.67    151.85 o
  -3   5  14      954.01      985.45     78.54 o
  -2   5  14     2240.05     2211.80     78.10 o
  -1   5  14       70.71       92.75     32.05 o
   0   5  14       20.27       -1.89     28.77 o
   1   5  14       73.38       54.98     29.62 o
   2   5  14     2117.50     2097.80     57.55 o
   3   5  14      975.60     1074.77     57.93 o
   4   5  14     3648.45     3650.07     77.90 o
   5   5  14     2197.20     2072.49    108.91 o
   6   5  14     1063.63     1262.97     93.20 o
   7   5  14      293.39      218.87     62.83 o
   8   5  14      306.24      347.68     69.12 o
   9   5  14     1310.15     1175.00    100.53 o
  -9   6  14     2637.25     2654.63    165.46 o
  -8   6  14     2128.92     2181.41    175.41 o
  -7   6  14     1603.45     1729.93     83.93 o
  -6   6  14      160.24      186.69     64.41 o
  -5   6  14      708.84      656.18     55.16 o
  -4   6  14     1862.27     1826.61    140.85 o
  -3   6  14     2233.34     2107.19     77.75 o
  -2   6  14     2036.72     2029.61     59.42 o
  -1   6  14      355.91      396.79     41.99 o
   0   6  14       84.59       99.22     22.49 o
   1   6  14      337.32      363.36     26.24 o
   2   6  14     2055.10     1971.09     55.68 o
   3   6  14     2217.63     2285.38     63.51 o
   4   6  14     1831.89     1932.90     55.97 o
   5   6  14      753.69      882.82     71.21 o
   6   6  14      185.53      215.73     55.50 o
   7   6  14     1583.49     1666.16    103.68 o
   8   6  14     2143.19     2029.55    118.34 o
   9   6  14     2576.92     2674.65    142.42 o
  -8   7  14       21.03      -44.47     50.62 o
  -7   7  14      175.62      249.75     52.91 o
  -6   7  14     2032.54     1973.46     87.75 o
  -5   7  14      917.82      916.26     62.15 o
  -4   7  14     2151.02     2184.06    182.74 o
  -3   7  14     3478.47     3582.80    102.12 o
  -2   7  14     2000.88     1949.46     77.88 o
  -1   7  14     2061.00     1977.06     57.53 o
   0   7  14        4.38       -0.20     23.25 o
   1   7  14     2215.80     2254.24     59.20 o
   2   7  14     1969.53     1890.74     64.07 o
   3   7  14     3473.72     3577.82     77.43 o
   4   7  14     2139.64     2224.86    142.79 o
   5   7  14      932.63     1070.65     93.73 o
   6   7  14     2096.41     2069.34    111.01 o
   7   7  14      170.77      231.44     59.69 o
   8   7  14       38.01       26.18     56.55 o
  -8   8  14      489.66      456.59     63.67 o
  -7   8  14       31.47       60.71     48.47 o
  -6   8  14       69.82       44.30     46.28 o
  -5   8  14      646.82      572.45     72.78 o
  -4   8  14     3359.19     3371.58    103.99 o
  -3   8  14      142.00      132.50     37.00 o
  -2   8  14     1570.82     1609.57     54.58 o
  -1   8  14      340.38      309.04     26.13 o
   0   8  14     2865.51     2817.19     56.73 o
   1   8  14      324.80      330.72     30.95 o
   2   8  14     1606.60     1677.02     53.01 o
   3   8  14      145.41      152.62     28.10 o
   4   8  14     3362.76     3424.83     76.84 o
   5   8  14      665.27      794.91     53.41 o
   6   8  14       60.41      114.15     52.36 o
   7   8  14       23.90       53.41     54.46 o
   8   8  14      519.23      538.28     73.31 o
  -8   9  14        4.20      -19.90     76.45 o
  -7   9  14      485.85      542.54     60.71 o
  -6   9  14       81.42       61.91     81.16 o
  -5   9  14     1353.61     1406.41    192.17 o
  -4   9  14      644.04      552.61     52.17 o
  -3   9  14     7652.51     7734.87    175.87 o
  -2   9  14      683.91      698.17     35.20 o
  -1   9  14     3498.08     3480.70     75.22 o
   0   9  14        2.63      -35.23     24.53 o
   1   9  14     3408.90     3288.68     76.00 o
   2   9  14      667.21      748.55     38.44 o
   3   9  14     7669.07     7836.17    136.18 o
   4   9  14      638.33      684.25     38.76 o
   5   9  14     1305.06     1499.23     70.95 o
   6   9  14       97.64       81.98     40.21 o
  -7  10  14      383.67      352.43     47.48 o
  -6  10  14     1305.83     1384.76     63.42 o
  -5  10  14      896.06      934.46     66.97 o
  -4  10  14     1992.06     1995.96     69.06 o
  -3  10  14     1318.97     1271.64     47.96 o
  -2  10  14     1108.34     1148.20     42.36 o
  -1  10  14      388.98      397.70     28.99 o
   0  10  14      262.01      259.98     31.47 o
   1  10  14      371.58      356.44     32.32 o
   2  10  14     1149.22     1210.78     47.43 o
   3  10  14     1236.32     1347.92     65.11 o
   4  10  14     1928.80     2060.57     78.98 o
   5  10  14      923.95      949.85     93.20 o
   6  10  14     1298.95     1394.92    109.96 o
   7  10  14      404.96      544.56     87.97 o
  -7  11  14      494.81      507.91     97.39 o
  -6  11  14     1339.92     1465.62    148.22 o
  -5  11  14      747.21      737.28     50.54 o
  -4  11  14      591.66      514.39     44.26 o
  -3  11  14     4822.01     5082.39     92.53 o
  -2  11  14       37.45       42.55     26.53 o
  -1  11  14     2765.46     2705.60     69.62 o
   0  11  14      316.55      271.07     41.45 o
   1  11  14     2819.79     2726.01     91.08 o
   2  11  14       40.69       32.51     48.70 o
   3  11  14     4841.27     5129.44    129.18 o
   4  11  14      548.25      504.67     49.14 o
   5  11  14      741.11      793.81     89.02 o
   6  11  14     1333.64     1586.57    118.34 o
  -6  12  14     1238.27     1306.22     64.54 o
  -5  12  14     1339.07     1372.65     63.66 o
  -4  12  14      703.37      645.63     48.15 o
  -3  12  14       65.88       95.60     35.64 o
  -2  12  14       59.89       66.83     32.47 o
  -1  12  14      151.23      158.69     41.79 o
   0  12  14        5.17       19.23     38.91 o
   1  12  14      145.64      111.34     52.36 o
   2  12  14       61.60       56.03     39.99 o
   3  12  14       74.95       79.29     92.68 o
   4  12  14      689.19      699.42     57.00 o
  -5  13  14       33.18       56.34     41.72 o
  -4  13  14     1789.17     2008.45     98.28 o
  -3  13  14     1064.83     1120.48     75.52 o
  -2  13  14       31.73      -22.69     43.46 o
  -1  13  14       15.99      115.21     43.50 o
   0  13  14      350.29      380.07     48.91 o
   1  13  14       18.91       -0.40     56.55 o
   2  13  14       50.68       29.32     58.65 o
   3  13  14     1084.30     1273.44     95.30 o
   4  13  14     1802.81     2014.89    116.24 o
  -4  14  14      431.52      467.11     47.65 o
  -3  14  14      123.17       72.14     48.45 o
  -2  14  14       96.71       88.93     48.16 o
  -1  14  14      289.80      422.04     80.64 o
   0  14  14       44.66      135.09     64.93 o
   1  14  14      268.52      242.96     71.21 o
   2  14  14       95.36      120.43     65.98 o
   3  14  14      134.86      219.92     69.12 o
   4  14  14      409.25      444.03     77.50 o
  -2  15  14      134.48      145.57     77.50 o
  -1  15  14      634.88      810.56     97.39 o
   0  15  14       71.55      121.48     73.31 o
   1  15  14      630.90      668.14     84.83 o
   2  15  14      175.92      113.10     72.26 o
   1   0  15       51.96       92.64     31.61 o
   2   0  15     1500.01     1303.63     61.45 o
   3   0  15       11.75       11.64     32.48 o
   4   0  15     3165.53     3058.98    130.90 o
   5   0  15       85.13       29.32     51.31 o
   6   0  15     8094.38     8426.08    273.33 o
   7   0  15       28.46        9.43     63.88 o
   8   0  15     2442.37     2499.76    134.05 o
   9   0  15       27.95       -7.33     70.16 o
  -9   1  15      190.80      190.60     78.54 o
  -8   1  15     1226.73     1099.60    103.68 o
  -7   1  15     1905.40     2258.89    130.90 o
  -6   1  15     4018.57     4253.88    174.89 o
  -5   1  15      612.07      679.66     78.54 o
  -4   1  15      774.21      689.08     75.40 o
  -3   1  15     1762.29     1526.60     67.39 o
  -2   1  15      306.69      292.82     37.39 o
  -1   1  15     5579.34     5217.79    125.14 o
   0   1  15      145.27      158.36     34.43 o
   1   1  15     5511.48     5100.99    124.03 o
   2   1  15      285.16      219.92     40.32 o
   3   1  15     1875.53     1721.45     68.08 o
   4   1  15      792.90      653.48     69.12 o
   5   1  15      542.14      543.52     71.21 o
   6   1  15     4091.42     4337.66    173.84 o
   7   1  15     1922.75     1812.77    114.15 o
   8   1  15     1236.96     1116.36    101.58 o
   9   1  15      195.58      184.31     75.40 o
  -9   2  15      155.50      153.94     79.59 o
  -8   2  15     1729.29     1727.94    117.29 o
  -7   2  15       58.83      109.96     67.02 o
  -6   2  15     3725.48     3681.04    158.13 o
  -5   2  15      906.24      848.26     81.68 o
  -4   2  15     1990.46     2145.79    118.34 o
  -3   2  15     2650.16     2600.29    126.72 o
  -2   2  15      189.66      198.87     35.52 o
  -1   2  15     2316.21     2204.95     75.14 o
   0   2  15       97.39      101.13     38.75 o
   1   2  15     2239.88     2135.77     77.00 o
   2   2  15      154.60      137.75     34.28 o
   3   2  15     2626.21     2572.68     84.50 o
   4   2  15     2050.66     2190.82    113.10 o
   5   2  15      964.68      923.66     82.73 o
   6   2  15     3666.18     3888.40    159.18 o
   7   2  15       69.85       15.71     56.55 o
   8   2  15     1680.11     1632.65    118.34 o
   9   2  15      197.79      192.69     74.35 o
  -9   3  15      151.20      225.72     57.75 o
  -8   3  15     1555.63     1808.58    127.76 o
  -7   3  15     1450.77     1512.21    113.10 o
  -6   3  15     2027.10     2337.44    130.90 o
  -5   3  15     1502.45     1718.52    111.01 o
  -4   3  15     1374.33     1335.23     96.35 o
  -3   3  15     1935.52     1695.48    104.72 o
  -2   3  15      487.27      477.11     42.93 o
  -1   3  15     3334.16     2903.67     87.37 o
   0   3  15      354.61      382.51     41.05 o
   1   3  15     3426.35     3175.28     91.07 o
   2   3  15      474.41      347.53     39.16 o
   3   3  15     1750.13     1634.38     82.73 o
   4   3  15     1461.30     1681.87     94.25 o
   5   3  15     1418.21     1382.36     99.49 o
   6   3  15     2081.53     2093.43    120.43 o
   7   3  15     1500.73     1547.82    112.05 o
   8   3  15     1552.00     1707.00    120.43 o
   9   3  15      153.58      296.37     77.50 o
  -9   4  15      135.76      144.64     77.50 o
  -8   4  15      271.24      190.60     51.10 o
  -7   4  15       13.01      -34.56     65.98 o
  -6   4  15      732.13      700.60     82.73 o
  -5   4  15     1313.19     1421.10    101.58 o
  -4   4  15      234.91      184.31     57.60 o
  -3   4  15     3874.56     3938.66    158.13 o
  -2   4  15     1674.65     1639.57     69.09 o
  -1   4  15     5983.06     5901.35    135.85 o
   0   4  15      727.84      759.11    100.01 o
   1   4  15     5921.47     5697.26    135.02 o
   2   4  15     1672.33     1648.37     67.01 o
   3   4  15     3946.42     3988.71     82.62 o
   4   4  15      234.46      273.80     83.26 o
   5   4  15     1335.01     1607.51    101.58 o
   6   4  15      659.21      735.16     77.50 o
   7   4  15       20.31       76.45     60.74 o
   8   4  15      277.34      218.87     72.26 o
   9   4  15      154.18      245.05     76.45 o
  -8   5  15     1177.70     1156.17     77.74 o
  -7   5  15      915.57      890.28    196.88 o
  -6   5  15     1358.30     1374.51    142.42 o
  -5   5  15     1150.33     1062.95     93.20 o
  -4   5  15     3007.37     3231.78    138.24 o
  -3   5  15      228.89      152.90     53.41 o
  -2   5  15     3386.86     3154.52     93.67 o
  -1   5  15      356.60      392.99     40.35 o
   0   5  15     1640.37     1494.54    110.48 o
   1   5  15      369.66      366.31     40.55 o
   2   5  15     3215.38     3019.14     71.22 o
   3   5  15      205.19      234.35     32.88 o
   4   5  15     3224.98     3133.35     97.86 o
   5   5  15     1079.50     1172.91     86.92 o
   6   5  15     1450.28     1325.80     98.44 o
   7   5  15      917.99      881.78     85.87 o
   8   5  15     1152.06     1177.10     99.49 o
  -8   6  15       14.57        2.32     49.35 o
  -7   6  15      197.58      165.92     50.21 o
  -6   6  15      505.36      496.96     56.65 o
  -5   6  15     1623.91     1527.43    101.58 o
  -4   6  15     1173.54     1094.69     93.20 o
  -3   6  15     2920.28     2929.58     91.45 o
  -2   6  15     2136.43     2146.75     64.40 o
  -1   6  15     2963.90     2962.96     74.62 o
   0   6  15      855.01      817.48     37.70 o
   1   6  15     2930.73     2969.08     89.79 o
   2   6  15     2186.69     2148.15     59.51 o
   3   6  15     2907.37     2830.16     68.43 o
   4   6  15     1101.07     1104.12     59.52 o
   5   6  15     1632.86     1628.80     91.11 o
   6   6  15      418.26      474.40     68.07 o
   7   6  15      200.60      202.12     62.83 o
   8   6  15       18.82      -65.98     61.79 o
  -8   7  15     2014.25     2265.48    248.72 o
  -7   7  15      546.74      540.88     62.57 o
  -6   7  15      180.83      214.34     50.72 o
  -5   7  15      232.16      272.95     49.14 o
  -4   7  15      587.87      641.96     54.98 o
  -3   7  15     1122.10     1097.47     59.93 o
  -2   7  15     2768.98     2819.20    141.92 o
  -1   7  15      732.12      705.27     38.01 o
   0   7  15     1933.90     1883.31     65.08 o
   1   7  15      712.11      686.11     38.20 o
   2   7  15     2733.97     2717.88     68.70 o
   3   7  15     1142.77     1133.85     45.82 o
   4   7  15      654.94      687.01     52.02 o
   5   7  15      234.90      324.33     46.21 o
   6   7  15      219.25      229.35     61.79 o
   7   7  15      526.72      481.73     70.16 o
   8   7  15     2047.46     2144.74    121.48 o
  -8   8  15      209.21      273.33     87.97 o
  -7   8  15      161.44      111.05     52.94 o
  -6   8  15      424.82      421.50     57.39 o
  -5   8  15      274.66      295.94     64.41 o
  -4   8  15     4653.92     4758.90    129.92 o
  -3   8  15     2061.56     1992.19     66.46 o
  -2   8  15     1600.39     1575.69     56.57 o
  -1   8  15      174.58      132.00     29.63 o
   0   8  15     1235.76     1285.61     51.36 o
   1   8  15      164.60      139.08     28.55 o
   2   8  15     1684.28     1603.96     69.46 o
   3   8  15     2096.18     2187.78     62.55 o
   4   8  15     4601.87     4914.62     98.71 o
   5   8  15      274.53      364.97     46.55 o
   6   8  15      395.86      403.85     49.56 o
   7   8  15      130.30      100.53     59.69 o
  -7   9  15     1299.88     1225.27     79.93 o
  -6   9  15      300.63      272.82     53.68 o
  -5   9  15     1439.18     1568.75     80.34 o
  -4   9  15      563.28      579.81     54.66 o
  -3   9  15     2725.95     2830.52     76.04 o
  -2   9  15       44.54       23.49     26.30 o
  -1   9  15     1141.99     1119.43     56.68 o
   0   9  15        4.32      -25.59     25.87 o
   1   9  15     1098.15     1035.83     52.11 o
   2   9  15       39.96       79.85     27.29 o
   3   9  15     2761.97     2843.95     72.14 o
   4   9  15      554.79      638.91     39.26 o
   5   9  15     1454.50     1546.42     73.96 o
   6   9  15      270.15      259.72     78.54 o
   7   9  15     1337.12     1369.79    117.29 o
  -7  10  15      956.37      949.66    153.94 o
  -6  10  15      193.70      226.17     44.74 o
  -5  10  15      113.55       73.00     40.65 o
  -4  10  15     1242.30     1200.07     57.12 o
  -3  10  15      155.24      131.31     29.08 o
  -2  10  15     2217.34     2244.05     58.10 o
  -1  10  15      353.42      356.68     35.71 o
   0  10  15      780.50      778.54     42.49 o
   1  10  15      331.56      262.83     33.11 o
   2  10  15     2268.30     2179.58     91.64 o
   3  10  15      155.87      178.04     46.60 o
   4  10  15     1245.90     1419.63     70.30 o
   5  10  15      114.89       63.88     64.93 o
   6  10  15      226.03      246.10     79.59 o
   7  10  15      900.72      980.22    105.77 o
  -6  11  15      367.27      381.70     64.30 o
  -5  11  15     1951.96     1961.44     72.91 o
  -4  11  15      470.34      430.76     44.29 o
  -3  11  15     2010.61     2095.08     59.73 o
  -2  11  15      743.73      795.77     59.56 o
  -1  11  15      445.14      503.48     40.14 o
   0  11  15     2537.26     2638.60     90.33 o
   1  11  15      441.26      485.15     49.61 o
   2  11  15      733.43      757.62     91.11 o
   3  11  15     1978.03     2024.88     84.03 o
   4  11  15      410.50      504.14     52.63 o
   5  11  15     1988.45     2219.10    135.09 o
   6  11  15      339.13      493.25     87.97 o
  -5  12  15      861.08      859.95     55.62 o
  -4  12  15      500.32      488.93     39.78 o
  -3  12  15       25.31        5.30     35.22 o
  -2  12  15      431.97      388.02     51.77 o
  -1  12  15      428.80      477.35     52.11 o
   0  12  15      193.80      168.35     43.32 o
   1  12  15      386.28      324.72     70.17 o
   2  12  15      463.69      552.57     74.35 o
   3  12  15       22.16       15.82     41.09 o
   4  12  15      515.06      594.65     56.56 o
  -4  13  15      662.99      617.05     51.01 o
  -3  13  15      301.47      446.65     68.59 o
  -2  13  15     1782.31     1997.99     87.64 o
  -1  13  15      126.85       83.51     45.89 o
   0  13  15     4592.65     4877.69    131.71 o
   1  13  15      121.02       85.12     46.24 o
   2  13  15     1857.71     2025.36    129.86 o
   3  13  15      288.20      355.01     72.26 o
   4  13  15      566.54      654.52     83.78 o
  -3  14  15      106.93       85.02     52.94 o
  -2  14  15      423.75      454.37     67.02 o
  -1  14  15       78.17       19.90     71.21 o
   0  14  15        2.20       55.50     71.21 o
   1  14  15       79.42      191.64     70.16 o
   2  14  15      381.00      400.05     80.64 o
   3  14  15      120.88      239.82     73.31 o
   0   0  16     3359.05     3344.88    138.24 o
   1   0  16        5.26       22.33     32.95 o
   2   0  16     2499.78     2349.60     82.16 o
   3   0  16      553.42      550.95     48.72 o
   4   0  16     1030.77      957.18     85.87 o
   5   0  16     1607.11     1737.37    114.15 o
   6   0  16       98.58       98.44     65.98 o
   7   0  16     2190.72     2334.30    137.19 o
   8   0  16      277.78      356.06     76.45 o
   9   0  16      586.62      535.14     95.30 o
  -8   1  16      182.84      270.19     80.64 o
  -7   1  16     4959.25     5312.64    210.49 o
  -6   1  16      749.36      823.13     89.02 o
  -5   1  16     7020.15     7381.99    245.05 o
  -4   1  16      506.66      482.78     68.07 o
  -3   1  16     1287.17     1197.15     69.12 o
  -2   1  16      936.37      884.01     91.63 o
  -1   1  16      321.90      283.78     37.39 o
   0   1  16     2361.53     2265.88     76.62 o
   1   1  16      368.85      355.01     41.47 o
   2   1  16      920.49      863.33     88.49 o
   3   1  16     1294.10     1118.56     62.15 o
   4   1  16      534.77      488.01     67.02 o
   5   1  16     7017.70     7393.51    242.96 o
   6   1  16      747.78      745.63     80.64 o
   7   1  16     5082.63     5570.26    204.21 o
   8   1  16      196.29      239.82     77.50 o
  -8   2  16       53.04      137.19     70.16 o
  -7   2  16     2990.43     2847.44    145.57 o
  -6   2  16      474.67      471.26     74.35 o
  -5   2  16     2777.96     2877.81    135.09 o
  -4   2  16      963.50      806.37     79.59 o
  -3   2  16      839.49      812.73     53.65 o
  -2   2  16     1759.70     1806.90    123.57 o
  -1   2  16      454.73      389.39     40.71 o
   0   2  16      449.96      496.87     61.79 o
   1   2  16      445.25      469.51     44.02 o
   2   2  16     1713.68     1692.63     71.43 o
   3   2  16      826.60      750.76     52.94 o
   4   2  16      964.96      979.70     59.24 o
   5   2  16     2664.41     2653.70    135.09 o
   6   2  16      501.94      549.80     77.50 o
   7   2  16     2989.48     2910.28    140.33 o
   8   2  16       58.10       74.35     70.16 o
  -8   3  16      135.05      135.09     78.54 o
  -7   3  16     2441.62     2614.96    147.66 o
  -6   3  16       72.38       78.54     62.83 o
  -5   3  16     3681.75     3585.75    158.13 o
  -4   3  16     2750.37     2674.65    130.90 o
  -3   3  16      130.95      154.20     38.13 o
  -2   3  16     5544.26     5217.08    129.96 o
  -1   3  16     1016.67      919.78     54.80 o
   0   3  16     7871.51     7501.15    348.21 o
   1   3  16     1115.63     1146.49     69.12 o
   2   3  16     5386.21     5060.75    127.74 o
   3   3  16      157.50      189.16     38.49 o
   4   3  16     2889.18     3017.97     95.52 o
   5   3  16     3746.27     4052.81    160.23 o
   6   3  16       74.54       33.51     60.74 o
   7   3  16     2450.57     2650.56    140.33 o
   8   3  16      127.49      122.53     70.16 o
  -8   4  16      280.42      293.40     57.00 o
  -7   4  16      766.89      853.50     99.49 o
  -6   4  16      246.53      347.68     76.45 o
  -5   4  16     3901.15     3813.00    166.51 o
  -4   4  16      857.00      723.64     79.59 o
  -3   4  16     2179.18     2221.53     79.96 o
  -2   4  16      131.33      152.83     40.35 o
  -1   4  16     1094.37     1017.08     55.90 o
   0   4  16      316.75      245.07     39.23 o
   1   4  16     1092.27     1041.92     57.36 o
   2   4  16      113.19      165.84     37.18 o
   3   4  16     2078.73     1978.45     58.40 o
   4   4  16      841.31      828.22     56.79 o
   5   4  16     3908.36     3589.93    152.90 o
   6   4  16      275.49      307.89     68.07 o
   7   4  16      726.78      754.01     85.87 o
   8   4  16      264.55      272.28     75.40 o
  -8   5  16      320.85      330.96     60.71 o
  -7   5  16     1122.24     1029.95     72.20 o
  -6   5  16      264.13      285.04     57.60 o
  -5   5  16       43.24      134.05     65.98 o
  -4   5  16     5984.23     5933.65    209.45 o
  -3   5  16     1888.23     1751.81     76.75 o
  -2   5  16     4755.17     4367.51    119.22 o
  -1   5  16     1092.35     1047.63     57.02 o
   0   5  16     5006.29     4813.22    121.61 o
   1   5  16     1139.56     1137.74     60.71 o
   2   5  16     4883.42     4688.87    231.96 o
   3   5  16     1898.61     1907.25    107.18 o
   4   5  16     5994.82     5774.43    143.22 o
   5   5  16       58.20       70.84     41.15 o
   6   5  16      301.74      324.64     67.02 o
   7   5  16     1189.45     1253.54     99.49 o
   8   5  16      295.56      409.47     79.59 o
  -8   6  16      571.56      556.10     67.55 o
  -7   6  16      584.43      440.71     79.07 o
  -6   6  16       21.50      -27.28     43.02 o
  -5   6  16      348.36      348.43     51.77 o
  -4   6  16       58.87       76.61     42.54 o
  -3   6  16     1038.26     1051.10     83.60 o
  -2   6  16      443.28      479.57     53.55 o
  -1   6  16     1123.05     1131.12     48.06 o
   0   6  16      495.88      480.61     33.41 o
   1   6  16     1115.32     1102.93     58.89 o
   2   6  16      460.32      443.32     34.96 o
   3   6  16      969.51      999.85     45.09 o
   4   6  16       57.43       60.88     39.36 o
   5   6  16      345.25      453.61     50.98 o
   6   6  16       24.22       61.79     58.65 o
   7   6  16      563.79      572.84     78.54 o
   8   6  16      567.98      622.06     85.87 o
  -7   7  16      374.74      388.81     61.83 o
  -6   7  16      660.80      625.43     84.83 o
  -5   7  16      463.30      529.97    106.82 o
  -4   7  16     3135.35     3326.02    105.77 o
  -3   7  16     1975.47     1908.93     65.32 o
  -2   7  16     2646.42     2565.75     72.05 o
  -1   7  16     1079.46     1096.20     70.04 o
   0   7  16     1009.85      985.28     57.30 o
   1   7  16     1066.92     1057.64     46.13 o
   2   7  16     2613.39     2577.95     67.22 o
   3   7  16     1853.50     1827.34     58.52 o
   4   7  16     3166.80     3148.38    100.49 o
   5   7  16      470.50      449.24     50.57 o
   6   7  16      682.76      702.14     59.59 o
   7   7  16      403.34      539.33     76.45 o
  -7   8  16      128.69      146.18     63.88 o
  -6   8  16      327.71      317.08     57.00 o
  -5   8  16      334.25      349.66     51.89 o
  -4   8  16      868.25      852.83     63.23 o
  -3   8  16      479.03      422.16     58.53 o
  -2   8  16     3241.81     3164.67     79.92 o
  -1   8  16      203.43      190.75     31.02 o
   0   8  16      669.13      657.80     40.28 o
   1   8  16      179.89      159.60     31.45 o
   2   8  16     3282.03     3154.41     75.60 o
   3   8  16      472.01      443.44     36.03 o
   4   8  16      895.93      967.50     59.03 o
   5   8  16      353.14      432.14     51.54 o
   6   8  16      361.90      390.18     52.56 o
   7   8  16      128.16      153.42     50.52 o
  -7   9  16       82.55      241.91     77.50 o
  -6   9  16      417.06      393.73     58.84 o
  -5   9  16      370.92      328.99     54.42 o
  -4   9  16     1034.98     1146.12     69.12 o
  -3   9  16     1561.74     1625.83     84.54 o
  -2   9  16      386.39      398.84     32.47 o
  -1   9  16     1118.81     1137.93     50.46 o
   0   9  16       34.99       32.92     30.12 o
   1   9  16     1075.38     1046.17     47.41 o
   2   9  16      382.49      424.40     36.16 o
   3   9  16     1507.35     1537.43     57.68 o
   4   9  16     1070.07     1205.01     75.40 o
   5   9  16      372.56      533.63     51.81 o
   6   9  16      414.03      506.86     86.92 o
   7   9  16      101.64      -23.04     75.40 o
  -6  10  16     1233.42     1234.91    173.32 o
  -5  10  16      191.96      198.49     44.56 o
  -4  10  16      663.71      749.17     44.16 o
  -3  10  16      668.85      695.89     40.22 o
  -2  10  16     2296.14     2304.12     59.93 o
  -1  10  16     1340.24     1456.76     62.96 o
   0  10  16      110.44      113.19     31.53 o
   1  10  16     1384.03     1277.90     53.75 o
   2  10  16     2327.06     2216.91     66.85 o
   3  10  16      737.70      762.36     55.75 o
   4  10  16      642.93      752.96     84.83 o
   5  10  16      220.38      245.05     75.40 o
   6  10  16     1209.76     1191.76    113.10 o
  -5  11  16       79.15      120.98     43.11 o
  -4  11  16       37.96       75.49     33.23 o
  -3  11  16      473.98      505.80     58.49 o
  -2  11  16       78.30       71.95     39.07 o
  -1  11  16     2064.75     2135.99     69.15 o
   0  11  16       32.73       43.37     41.09 o
   1  11  16     2053.29     2156.34     88.78 o
   2  11  16       88.39       96.13     43.32 o
   3  11  16      417.98      399.32     50.09 o
   4  11  16       30.36       46.08     65.98 o
   5  11  16       81.20      172.79     72.26 o
  -4  12  16      121.91       97.54     49.40 o
  -3  12  16     1170.04     1087.73     72.47 o
  -2  12  16     1078.91     1217.06     72.20 o
  -1  12  16     4262.00     4234.54    228.30 o
   0  12  16        1.02       49.66     43.32 o
   1  12  16     4355.34     4404.84    319.93 o
   2  12  16     1092.64     1149.32    218.87 o
   3  12  16     1251.97     1382.48     72.87 o
   4  12  16      126.92      209.45     77.50 o
  -3  13  16        4.66       -1.04     61.26 o
  -2  13  16      185.15      214.62     53.32 o
  -1  13  16      259.71      315.73     52.56 o
   0  13  16      362.59      323.38     53.68 o
   1  13  16      250.30      309.05     52.85 o
   2  13  16      165.75      242.96     70.16 o
   3  13  16        7.31       31.42     67.02 o
  -1  14  16     3250.26     3290.42    167.56 o
   0  14  16      674.27      669.19     93.20 o
   1  14  16     3268.81     3330.22    163.37 o
   1   0  17       10.31       29.90     35.17 o
   2   0  17      809.20      780.89     54.80 o
   3   0  17      419.15      371.80     45.10 o
   4   0  17      144.75      202.70     45.89 o
   5   0  17      172.79       56.55     62.83 o
   6   0  17     1073.75     1027.34     98.44 o
   7   0  17      498.79      504.77     81.68 o
   8   0  17      207.45      223.06     82.73 o
  -8   1  17      432.49      456.60     84.83 o
  -7   1  17       82.32      112.05     69.12 o
  -6   1  17      734.73      765.53     91.11 o
  -5   1  17      588.76      542.47     76.45 o
  -4   1  17      748.28      735.83     88.49 o
  -3   1  17     4901.14     4593.90    124.70 o
  -2   1  17     1016.71      892.65     57.75 o
  -1   1  17    12178.60    11504.94    243.26 o
   0   1  17      949.25     1052.69     58.87 o
   1   1  17    12072.11    11906.03    243.26 o
   2   1  17     1000.52     1004.39     59.97 o
   3   1  17     4891.02     4668.93    167.03 o
   4   1  17      800.70      792.69     88.49 o
   5   1  17      528.94      453.45     75.40 o
   6   1  17      689.48      655.57     86.92 o
   7   1  17       79.52      125.67     72.26 o
   8   1  17      432.15      483.82     84.83 o
  -8   2  17      596.48      494.30     93.20 o
  -7   2  17       35.58       39.80     73.31 o
  -6   2  17     1820.32     2006.51    122.53 o
  -5   2  17      226.81      273.33     67.02 o
  -4   2  17      123.93       93.20     56.55 o
  -3   2  17       34.94       27.24     38.09 o
  -2   2  17     1053.52     1035.92     60.32 o
  -1   2  17      147.14      151.36     39.23 o
   0   2  17      791.27      809.74     52.17 o
   1   2  17      138.98      197.27     38.31 o
   2   2  17     1101.23     1133.90    128.81 o
   3   2  17       38.79       46.16     37.39 o
   4   2  17      124.21      119.12     43.28 o
   5   2  17      218.33      215.73     65.98 o
   6   2  17     1922.45     1963.57    125.67 o
   7   2  17       40.40      -33.51     68.07 o
   8   2  17      589.46      530.95     89.02 o
  -8   3  17     1377.68     1422.15    123.57 o
  -7   3  17       78.64      115.20     71.21 o
  -6   3  17     3780.78     3694.66    170.70 o
  -5   3  17       71.27      143.47     64.93 o
  -4   3  17     2330.28     2323.82    130.90 o
  -3   3  17     1635.96     1592.59     74.94 o
  -2   3  17     1406.69     1355.85     69.62 o
  -1   3  17     6498.74     6603.91    153.26 o
   0   3  17     1533.91     1490.09     70.98 o
   1   3  17     6447.05     6208.20    148.82 o
   2   3  17     1498.96     1493.29     72.56 o
   3   3  17     1548.75     1495.04    239.29 o
   4   3  17     2312.57     2238.36     89.12 o
   5   3  17       89.50       92.13     45.10 o
   6   3  17     3636.32     3719.79    164.42 o
   7   3  17       70.67       51.31     68.07 o
   8   3  17     1413.06     1365.60    114.15 o
  -8   4  17     1154.28     1135.67    137.71 o
  -7   4  17      364.43      402.14     82.73 o
  -6   4  17     1682.36     1671.39    118.34 o
  -5   4  17      484.48      540.38     82.73 o
  -4   4  17      270.24      372.82     72.26 o
  -3   4  17     1535.21     1430.42     74.94 o
  -2   4  17     1087.95     1003.31     59.98 o
  -1   4  17      783.05      725.22     52.20 o
   0   4  17       72.61       74.16     34.28 o
   1   4  17      778.39      767.56    103.15 o
   2   4  17     1097.24     1017.71     59.93 o
   3   4  17     1596.93     1465.50     59.88 o
   4   4  17      276.03      302.77     47.86 o
   5   4  17      436.23      377.07     52.85 o
   6   4  17     1810.47     1923.78    121.48 o
   7   4  17      349.90      390.62     78.54 o
   8   4  17     1181.91     1114.26    103.68 o
  -8   5  17     1122.51     1109.03    114.15 o
  -7   5  17      432.91      511.46     61.87 o
  -6   5  17     1740.65     1926.48     90.53 o
  -5   5  17       86.79       80.64     62.83 o
  -4   5  17     3405.81     3688.38    162.32 o
  -3   5  17      188.13      142.71     42.54 o
  -2   5  17     1463.97     1287.41     66.94 o
  -1   5  17      487.08      443.76     45.91 o
   0   5  17      311.13      309.90     43.52 o
   1   5  17      523.61      458.01     45.54 o
   2   5  17     1416.06     1335.96     67.37 o
   3   5  17      166.45      185.45     30.67 o
   4   5  17     3375.58     3437.69    106.60 o
   5   5  17       68.66       80.26     44.69 o
   6   5  17     1639.62     1777.15     86.95 o
   7   5  17      445.06      499.53     81.68 o
  -7   6  17     1020.01     1048.53     74.29 o
  -6   6  17     1877.41     1914.94    189.03 o
  -5   6  17     1693.60     1676.58    141.90 o
  -4   6  17     1319.95     1322.21     72.87 o
  -3   6  17     2257.79     2267.92     72.36 o
  -2   6  17      667.74      701.35     43.28 o
  -1   6  17      502.34      461.86     38.76 o
   0   6  17      193.52      202.78     40.97 o
   1   6  17      489.58      472.61     46.96 o
   2   6  17      639.70      644.60     39.69 o
   3   6  17     2371.03     2397.14     66.48 o
   4   6  17     1326.92     1353.95     70.67 o
   5   6  17     1659.76     1748.21    105.25 o
   6   6  17     1965.24     2099.26     90.95 o
   7   6  17      944.69      983.36     95.30 o
  -7   7  17      145.26      186.08     52.94 o
  -6   7  17      765.84      836.08     80.64 o
  -5   7  17      781.09      751.67     64.64 o
  -4   7  17      952.37      912.09     64.54 o
  -3   7  17     1067.76     1059.48     52.70 o
  -2   7  17      843.82      829.97     45.99 o
  -1   7  17     1143.03     1146.36     49.82 o
   0   7  17        4.66      -58.54     35.03 o
   1   7  17     1144.80     1100.12     49.27 o
   2   7  17      829.55      858.66     43.98 o
   3   7  17     1138.05     1144.83     48.78 o
   4   7  17      919.79      883.71     89.02 o
   5   7  17      762.90      748.25     60.98 o
   6   7  17      753.55      785.21     64.85 o
   7   7  17      149.99      175.47     87.44 o
  -6   8  17     1073.66      928.43     72.17 o
  -5   8  17     1221.16     1290.52     92.68 o
  -4   8  17     2716.90     2766.00     83.49 o
  -3   8  17     1615.64     1630.01     78.13 o
  -2   8  17     3802.27     3794.97     89.36 o
  -1   8  17      244.80      213.96     42.00 o
   0   8  17     3523.40     3407.39     85.73 o
   1   8  17      253.30      258.07     33.79 o
   2   8  17     3612.91     3515.74     83.87 o
   3   8  17     1682.90     1797.17    116.24 o
   4   8  17     2720.09     2813.91     97.12 o
   5   8  17     1199.63     1418.27    113.10 o
   6   8  17     1092.05     1114.40     70.35 o
  -6   9  17        3.78       31.42     52.17 o
  -5   9  17      902.94      894.68     69.42 o
  -4   9  17      159.16      216.28     41.45 o
  -3   9  17     1192.80     1213.47     56.70 o
  -2   9  17      344.05      316.96     33.26 o
  -1   9  17     1070.72     1038.12     53.00 o
   0   9  17      202.90      238.76     35.39 o
   1   9  17     1098.78     1122.73    111.59 o
   2   9  17      307.06      301.18     35.08 o
   3   9  17     1223.14     1416.43     57.29 o
   4   9  17      183.17      161.71     43.53 o
   5   9  17      883.45     1029.44    100.53 o
   6   9  17        6.24     -136.14     71.21 o
  -5  10  17       73.89       55.41     41.66 o
  -4  10  17     1632.31     1741.98     64.39 o
  -3  10  17      459.19      492.18     39.25 o
  -2  10  17     3422.20     3287.21     86.56 o
  -1  10  17       72.65       56.29     33.71 o
   0  10  17     3153.96     3097.03     80.60 o
   1  10  17       62.56       81.44     32.38 o
   2  10  17     3388.24     3331.26     95.77 o
   3  10  17      442.76      520.19     53.92 o
   4  10  17     1592.92     1797.06    128.81 o
   5  10  17       74.28      178.03     73.31 o
  -5  11  17     1463.49     1428.19     82.78 o
  -4  11  17      295.35      349.36     38.78 o
  -3  11  17      626.31      551.34     47.89 o
  -2  11  17       43.62       46.11     36.25 o
  -1  11  17      288.94      360.37     51.84 o
   0  11  17      212.72      122.30     46.24 o
   1  11  17      327.24      395.52     52.91 o
   2  11  17       36.88       55.50     64.93 o
   3  11  17      672.21      657.57     82.73 o
   4  11  17      335.78      471.26     83.78 o
  -4  12  17      579.64      589.79    126.19 o
  -3  12  17      946.03     1044.03     74.35 o
  -2  12  17      980.28     1034.87     72.17 o
  -1  12  17       18.50      -26.16     47.32 o
   0  12  17     1283.13     1430.70     76.64 o
   1  12  17       25.62       51.02     46.60 o
   2  12  17      922.51     1000.27     66.65 o
   3  12  17      867.17      921.86     83.78 o
  -2  13  17       78.66       16.41     49.65 o
  -1  13  17       51.58        4.65     46.91 o
   0  13  17      768.56      697.01     63.90 o
   1  13  17       50.90       -5.83     53.41 o
   2  13  17       88.12       97.39     70.16 o
   0   0  18     7603.75     7549.54    242.96 o
   1   0  18        3.75       42.45     34.43 o
   2   0  18     1073.74     1042.83     61.83 o
   3   0  18      145.55      130.48     56.03 o
   4   0  18       11.24       -1.57     43.69 o
   5   0  18      104.68      116.24     63.88 o
   6   0  18        9.61       72.26     70.16 o
   7   0  18      423.83      450.31     87.97 o
  -7   1  18     1839.83     1517.45    124.62 o
  -6   1  18       64.16       19.90     71.21 o
  -5   1  18     1911.54     1954.15    127.76 o
  -4   1  18      436.30      435.73     51.84 o
  -3   1  18     1399.10     1201.47     67.75 o
  -2   1  18      977.97      947.80     58.49 o
  -1   1  18      687.25      685.88     69.12 o
   0   1  18     1337.85     1289.82     66.65 o
   1   1  18      666.87      632.32     51.03 o
   2   1  18      978.12      917.83     58.44 o
   3   1  18     1416.38     1323.36     68.82 o
   4   1  18      433.19      460.67    102.11 o
   5   1  18     1886.50     1914.91     87.04 o
   6   1  18       68.05      -14.66     68.07 o
   7   1  18     1849.96     1797.06    130.90 o
  -7   2  18      134.18      234.58     77.50 o
  -6   2  18      367.02      335.12     76.45 o
  -5   2  18      379.38      420.99     76.45 o
  -4   2  18      632.01      571.80     54.80 o
  -3   2  18      732.15      647.59     56.15 o
  -2   2  18      822.78      796.40     58.13 o
  -1   2  18       93.96       85.59     36.19 o
   0   2  18     4303.52     4418.35    121.07 o
   1   2  18      103.55       69.83     39.23 o
   2   2  18      879.28      793.35     57.75 o
   3   2  18      743.72      743.54     55.48 o
   4   2  18      545.16      531.47     54.80 o
   5   2  18      365.86      463.64     56.89 o
   6   2  18      392.87      353.97     74.35 o
   7   2  18      141.78      183.27     72.26 o
  -7   3  18     1134.81     1280.77    118.34 o
  -6   3  18      191.02      277.52     80.64 o
  -5   3  18      641.93      570.75     82.73 o
  -4   3  18     1291.05     1220.94    122.53 o
  -3   3  18      750.69      719.75     57.70 o
  -2   3  18     4207.73     4185.70    117.28 o
  -1   3  18      497.75      471.38     47.76 o
   0   3  18     7248.63     7227.71    169.18 o
   1   3  18      466.23      400.64     47.02 o
   2   3  18     4327.44     4082.70    120.96 o
   3   3  18      797.43      783.86     62.31 o
   4   3  18     1381.32     1413.57     76.97 o
   5   3  18      738.64      741.97     62.19 o
   6   3  18      173.82      250.29     74.35 o
   7   3  18     1074.71     1049.33    106.82 o
  -7   4  18      352.98      389.57     90.06 o
  -6   4  18      191.49      184.31     74.35 o
  -5   4  18      760.56      761.34     94.25 o
  -4   4  18     1050.30      950.67     64.79 o
  -3   4  18     1759.42     1604.17     77.74 o
  -2   4  18     1097.37     1180.55     66.94 o
  -1   4  18     1336.78     1262.78     66.12 o
   0   4  18     2285.66     2288.08     84.41 o
   1   4  18     1290.63     1259.42     66.20 o
   2   4  18     1074.90     1057.33     63.28 o
   3   4  18     1702.31     1718.59     85.35 o
   4   4  18      927.13      936.17     65.28 o
   5   4  18      765.02      831.86     75.40 o
   6   4  18      200.30      137.32     51.58 o
   7   4  18      320.51      410.52     81.68 o
  -7   5  18      341.94      342.07     58.28 o
  -6   5  18      485.96      371.23     59.64 o
  -5   5  18     1038.23     1078.66    105.77 o
  -4   5  18      561.60      532.14     56.28 o
  -3   5  18     1411.40     1346.74     72.91 o
  -2   5  18     5536.62     5283.50    137.35 o
  -1   5  18      274.32      249.84     42.54 o
   0   5  18     3444.11     3382.96    113.63 o
   1   5  18      257.67      324.65    117.29 o
   2   5  18     5649.71     5265.54    202.12 o
   3   5  18     1398.67     1236.70     68.35 o
   4   5  18      558.34      480.12     55.82 o
   5   5  18     1080.58      974.56     74.88 o
   6   5  18      461.35      538.41     60.93 o
   7   5  18      357.95      303.70     82.73 o
  -7   6  18      501.78      405.38     70.16 o
  -6   6  18      246.72      276.09     56.47 o
  -5   6  18       14.95      -51.92     46.06 o
  -4   6  18      433.09      473.00     87.05 o
  -3   6  18     1050.34     1104.75     55.16 o
  -2   6  18      340.20      370.07     38.85 o
  -1   6  18     2110.33     2131.64     64.78 o
   0   6  18       30.76       36.70     39.49 o
   1   6  18     2044.10     1976.74     80.34 o
   2   6  18      347.85      343.76     51.65 o
   3   6  18     1031.25      937.61     97.39 o
   4   6  18      426.16      513.00     96.35 o
   5   6  18       16.58       35.15     47.98 o
   6   6  18      249.76      293.57    137.19 o
   7   6  18      477.82      425.59    125.67 o
  -6   7  18      407.15      432.91     60.98 o
  -5   7  18     3047.18     2974.08    172.27 o
  -4   7  18      592.39      553.78     48.92 o
  -3   7  18     1254.27     1267.22     58.90 o
  -2   7  18     1054.03      981.41     71.79 o
  -1   7  18      412.45      339.62     47.86 o
   0   7  18     2857.50     2793.59     92.55 o
   1   7  18      463.96      406.35     38.29 o
   2   7  18     1092.90     1071.13     50.40 o
   3   7  18     1247.23     1245.62     53.23 o
   4   7  18      610.27      608.07     78.02 o
   5   7  18     3044.34     3272.77    110.81 o
   6   7  18      365.11      384.25     57.60 o
  -6   8  18     1321.50     1201.62     81.70 o
  -5   8  18      124.14      172.37     54.99 o
  -4   8  18     2455.71     2446.93    100.82 o
  -3   8  18       94.59       88.64     36.92 o
  -2   8  18      370.00      469.48     79.06 o
  -1   8  18      864.63      881.34     82.21 o
   0   8  18       68.62       65.33     43.29 o
   1   8  18      872.79      817.97     45.64 o
   2   8  18      404.95      406.47     45.88 o
   3   8  18       82.17       37.04     32.89 o
   4   8  18     2504.30     2651.66     94.67 o
   5   8  18      121.86       49.13     44.51 o
   6   8  18     1336.69     1422.35     90.06 o
  -5   9  18     1228.11     1287.82     80.88 o
  -4   9  18       39.82        4.38     38.46 o
  -3   9  18     1761.95     1809.30     78.57 o
  -2   9  18      141.88      170.89     38.13 o
  -1   9  18      292.72      361.78     40.22 o
   0   9  18       34.52      -27.11     32.50 o
   1   9  18      356.76      369.70     38.53 o
   2   9  18      142.89      128.74     33.96 o
   3   9  18     1723.04     1831.33     66.79 o
   4   9  18       50.47       39.80     47.65 o
   5   9  18     1225.67     1228.41    108.91 o
  -5  10  18      318.91      381.19     81.68 o
  -4  10  18     2511.92     2576.29     79.51 o
  -3  10  18       90.22       84.03     39.61 o
  -2  10  18      339.80      373.38     43.37 o
  -1  10  18      185.52      192.65     46.91 o
   0  10  18      125.65      133.97     36.47 o
   1  10  18      191.89      204.29     36.11 o
   2  10  18      294.97      300.84     61.79 o
   3  10  18      102.96      119.23     47.24 o
   4  10  18     2622.08     2805.55    146.61 o
  -4  11  18      145.97      106.64     52.63 o
  -3  11  18      966.82      987.83     62.76 o
  -2  11  18      489.76      477.32     45.98 o
  -1  11  18       40.56       34.41     46.98 o
   0  11  18      296.13      278.83     53.18 o
   1  11  18       27.28       69.68     45.43 o
   2  11  18      451.93      508.47     56.56 o
   3  11  18      974.68     1067.14    101.58 o
  -2  12  18      241.26      274.16     62.83 o
  -1  12  18     1978.62     1914.28     91.74 o
   0  12  18        3.25      -38.49     45.89 o
   1  12  18     2032.25     2190.19     94.04 o
   2  12  18      268.21      228.94     52.20 o
   1   0  19       17.43        9.19     36.65 o
   2   0  19      302.85      277.87     51.84 o
   3   0  19      766.52      714.96     71.21 o
   4   0  19      657.50      612.83     65.45 o
   5   0  19     1400.74     1336.70    192.69 o
   6   0  19     2253.38     2260.99    142.42 o
   7   0  19        3.39       -8.38     75.40 o
  -7   1  19      248.30      296.37     86.92 o
  -6   1  19     1564.24     1624.27    125.67 o
  -5   1  19     2238.18     2359.49     93.67 o
  -4   1  19      710.81      729.29     62.41 o
  -3   1  19     2417.36     2416.70     93.22 o
  -2   1  19       60.06       46.66     39.91 o
  -1   1  19      799.20      722.20     63.88 o
   0   1  19       11.36      -14.85     36.83 o
   1   1  19      781.98      842.54     69.12 o
   2   1  19       76.87       62.52     52.89 o
   3   1  19     2428.89     2402.67    170.70 o
   4   1  19      693.46      626.74     60.71 o
   5   1  19     2209.45     2170.43     94.40 o
   6   1  19     1515.06     1505.93    120.43 o
   7   1  19      254.28      241.91     82.73 o
  -7   2  19       40.59       99.49     81.68 o
  -6   2  19      658.30      534.09     87.97 o
  -5   2  19      584.55      531.36     60.67 o
  -4   2  19      384.53      351.30     53.92 o
  -3   2  19      811.70      792.25     61.41 o
  -2   2  19      271.15      339.88     47.12 o
  -1   2  19     1199.59     1193.99    110.48 o
   0   2  19      585.64      526.28     51.31 o
   1   2  19     1156.74     1062.36     64.05 o
   2   2  19      294.52      361.91     49.24 o
   3   2  19      762.98      805.07     60.32 o
   4   2  19      417.87      436.95     56.28 o
   5   2  19      621.83      627.31     61.75 o
   6   2  19      613.74      720.93     87.97 o
   7   2  19       38.14       20.94     69.12 o
  -7   3  19      208.92      294.27     89.02 o
  -6   3  19     1585.65     1401.21    118.34 o
  -5   3  19     1864.20     1990.62    136.14 o
  -4   3  19     2884.83     2964.80    102.18 o
  -3   3  19     2098.73     2080.26     90.69 o
  -2   3  19      339.16      259.94     47.76 o
  -1   3  19       39.41       58.48     46.60 o
   0   3  19       99.06       72.99     40.11 o
   1   3  19       61.55       22.42     39.91 o
   2   3  19      384.01      307.77     62.83 o
   3   3  19     2040.85     1950.23    154.47 o
   4   3  19     2838.03     2722.99    103.28 o
   5   3  19     1829.54     1660.18    100.01 o
   6   3  19     1567.89     1604.24     86.92 o
   7   3  19      224.70      167.56     79.59 o
  -6   4  19      335.43      367.58     83.78 o
  -5   4  19     1067.36      994.88     71.46 o
  -4   4  19        8.70        5.86     47.38 o
  -3   4  19     1362.04     1343.65     74.78 o
  -2   4  19     1081.49      925.03     64.37 o
  -1   4  19     3412.98     3123.81    100.09 o
   0   4  19       11.91       -7.95     38.13 o
   1   4  19     3255.74     3088.34     99.97 o
   2   4  19     1133.50     1115.62     65.79 o
   3   4  19     1365.74     1304.29     70.65 o
   4   4  19        8.66       -6.24     45.10 o
   5   4  19     1079.48     1136.33     77.50 o
   6   4  19      337.87      406.64     60.32 o
  -6   5  19     1266.46     1269.11     80.04 o
  -5   5  19      708.94      685.76     67.75 o
  -4   5  19     2718.29     2800.60    108.91 o
  -3   5  19      137.28      131.29     47.66 o
  -2   5  19      659.04      705.60     58.78 o
  -1   5  19     1340.26     1346.88     69.90 o
   0   5  19       78.55      127.30     39.80 o
   1   5  19     1327.21     1253.54     68.02 o
   2   5  19      599.24      685.88     66.50 o
   3   5  19      128.31      119.27     46.08 o
   4   5  19     2707.87     2676.52    144.00 o
   5   5  19      712.33      666.65     64.64 o
   6   5  19     1243.76     1264.00     79.81 o
  -6   6  19      124.01      165.28    139.81 o
  -5   6  19     1307.10     1315.69    104.50 o
  -4   6  19      620.45      607.14     50.10 o
  -3   6  19     1525.08     1582.52     65.14 o
  -2   6  19      271.28      334.85     42.64 o
  -1   6  19     1503.97     1569.95     97.39 o
   0   6  19      226.08      243.90     45.15 o
   1   6  19     1515.74     1436.53     75.09 o
   2   6  19      289.24      304.63     37.20 o
   3   6  19     1546.17     1462.39     75.43 o
   4   6  19      563.52      520.51     57.39 o
   5   6  19     1369.26     1517.97    121.48 o
   6   6  19      136.02      156.88     55.41 o
  -6   7  19      361.03      396.90     84.83 o
  -5   7  19      642.56      651.31     74.56 o
  -4   7  19      216.47      177.89     71.30 o
  -3   7  19      279.65      211.68     79.70 o
  -2   7  19      852.92      815.33     49.88 o
  -1   7  19     2331.11     2233.53     89.70 o
   0   7  19      133.40      138.51     44.14 o
   1   7  19     2319.11     2331.51     70.77 o
   2   7  19      787.28      851.01     48.41 o
   3   7  19      297.77      341.57     55.50 o
   4   7  19      218.69      213.22     47.72 o
   5   7  19      697.59      835.26     67.83 o
  -5   8  19      943.77      959.62     93.72 o
  -4   8  19     1030.45     1024.12     59.46 o
  -3   8  19      281.06      321.32     42.79 o
  -2   8  19     1213.37     1313.63     74.35 o
  -1   8  19      392.29      388.22     51.46 o
   0   8  19     1563.21     1579.90     63.22 o
   1   8  19      388.70      419.77     50.15 o
   2   8  19     1170.02     1195.34     65.31 o
   3   8  19      299.40      233.27     49.02 o
   4   8  19      966.95      974.67     66.77 o
   5   8  19      924.17      979.70     69.48 o
  -4   9  19       76.52       30.49     41.93 o
  -3   9  19      485.88      500.14     57.75 o
  -2   9  19      895.22      916.83     54.89 o
  -1   9  19      741.98      742.47     59.74 o
   0   9  19      311.93      261.70     40.37 o
   1   9  19      761.19      815.65     50.07 o
   2   9  19      884.51     1058.78     75.78 o
   3   9  19      507.73      478.39    103.15 o
   4   9  19       61.70       55.50     72.26 o
  -4  10  19      693.43      689.08     90.06 o
  -3  10  19      310.40      310.43     46.99 o
  -2  10  19     1662.97     1522.54     65.94 o
  -1  10  19       97.20       86.68     38.71 o
   0  10  19     2734.04     2716.34     78.95 o
   1  10  19       95.21       74.22     36.06 o
   2  10  19     1640.23     1681.92     82.27 o
   3  10  19      320.86      211.54     80.64 o
  -2  11  19     1402.66     1294.02    177.51 o
  -1  11  19      205.96      185.27     87.44 o
   0  11  19     2233.19     2062.17    111.01 o
   1  11  19      197.03      290.10     61.79 o
   2  11  19     1420.35     1418.55     82.21 o
   0   0  20     3860.43     3611.93    152.90 o
   1   0  20      200.10      208.66     44.69 o
   2   0  20     6439.79     6265.30    197.40 o
   3   0  20       14.15       32.51     45.89 o
   4   0  20     4189.04     4036.53    242.44 o
   5   0  20      130.03       82.16     53.68 o
   6   0  20      929.05      830.31     72.20 o
  -6   1  20       64.46      -11.00     54.06 o
  -5   1  20       49.64      120.21     51.44 o
  -4   1  20      230.53      280.18     55.54 o
  -3   1  20     1049.69     1023.56     69.09 o
  -2   1  20       67.97       81.06     45.54 o
  -1   1  20      872.77      846.82     69.64 o
   0   1  20        2.49      -34.20     38.31 o
   1   1  20      895.46      869.17     67.02 o
   2   1  20       81.69       48.43     39.97 o
   3   1  20     1067.40     1099.66     69.56 o
   4   1  20      227.92      258.20     53.30 o
   5   1  20       41.78      -24.89     50.29 o
   6   1  20       63.16      104.20     55.54 o
  -6   2  20      152.37      198.98     85.87 o
  -5   2  20     1154.31     1184.21    157.09 o
  -4   2  20     3109.50     3024.42    117.81 o
  -3   2  20      711.78      737.05     63.31 o
  -2   2  20     4207.55     4005.63    118.45 o
  -1   2  20       48.27       54.27     41.29 o
   0   2  20      816.67      826.96     71.21 o
   1   2  20       41.76       67.95     41.79 o
   2   2  20     4149.53     3993.83    115.89 o
   3   2  20      666.55      644.56     60.32 o
   4   2  20     3148.78     3133.96    110.69 o
   5   2  20     1161.09      996.67     72.60 o
   6   2  20      157.99       77.21     88.49 o
  -6   3  20       50.94        7.33     79.59 o
  -5   3  20      187.02       88.50     52.76 o
  -4   3  20       16.78      107.56     80.11 o
  -3   3  20      798.42      704.11     59.61 o
  -2   3  20      257.48      159.97     48.81 o
  -1   3  20      344.10      323.36     47.24 o
   0   3  20      115.83      148.68     43.28 o
   1   3  20      373.29      347.82     48.81 o
   2   3  20      267.18      333.78     48.86 o
   3   3  20      797.47      781.75     62.20 o
   4   3  20       15.37      -59.53     46.28 o
   5   3  20      213.32      217.12     55.48 o
   6   3  20       63.02      -14.13     66.50 o
  -6   4  20      369.52      285.90     90.06 o
  -5   4  20     3478.19     3425.12    118.47 o
  -4   4  20     1055.25     1148.27     75.53 o
  -3   4  20      294.54      298.93     59.17 o
  -2   4  20      829.39      772.47     62.83 o
  -1   4  20      258.58      339.61     49.24 o
   0   4  20       14.51       64.72     39.61 o
   1   4  20      264.14      277.32     48.72 o
   2   4  20      784.44      762.20     61.06 o
   3   4  20      291.88      341.05     53.30 o
   4   4  20     1082.61     1174.79     74.62 o
   5   4  20     3456.44     3605.05    157.09 o
   6   4  20      328.00      250.19     56.28 o
  -6   5  20      459.15      450.31     86.92 o
  -5   5  20      147.71      181.73     55.73 o
  -4   5  20      713.60      710.01     68.11 o
  -3   5  20      455.26      478.08     58.84 o
  -2   5  20      417.67      432.40     53.51 o
  -1   5  20     1301.45     1265.50     71.32 o
   0   5  20      718.94      687.36     58.78 o
   1   5  20     1261.04     1176.47     69.21 o
   2   5  20      434.39      477.18    130.90 o
   3   5  20      406.45      406.66     54.66 o
   4   5  20      752.41      813.78     79.07 o
   5   5  20      187.46      146.25     54.39 o
  -5   6  20     1028.48     1156.55     64.93 o
  -4   6  20      177.00      180.18     42.59 o
  -3   6  20      403.36      462.97     45.92 o
  -2   6  20      529.22      508.48     51.23 o
  -1   6  20      984.16      932.41     77.50 o
   0   6  20     2717.08     2609.14     96.13 o
   1   6  20     1008.01     1056.78     67.51 o
   2   6  20      585.99      621.38     45.39 o
   3   6  20      419.41      374.07     54.24 o
   4   6  20      197.64      172.76    100.53 o
   5   6  20     1008.97     1207.92     85.87 o
  -5   7  20      988.32     1019.06     74.52 o
  -4   7  20      915.00      914.55     58.19 o
  -3   7  20      284.72      288.77     43.60 o
  -2   7  20      233.07      288.21     75.40 o
  -1   7  20     2278.91     2324.52     91.82 o
   0   7  20      168.74      163.87     51.31 o
   1   7  20     2191.43     2082.47     70.69 o
   2   7  20      214.44      283.70     40.16 o
   3   7  20      212.02      140.51     48.45 o
   4   7  20      980.39     1013.26     70.48 o
   5   7  20      954.63      903.49    115.20 o
  -4   8  20      116.39      155.18     61.01 o
  -3   8  20      400.13      347.21     72.78 o
  -2   8  20     2356.26     2201.06     94.67 o
  -1   8  20      982.99      849.64     64.37 o
   0   8  20     1173.44     1221.06    114.53 o
   1   8  20     1022.71     1010.38     53.44 o
   2   8  20     2439.58     2504.85     75.07 o
   3   8  20      432.99      497.73    121.48 o
   4   8  20      122.51       92.09     48.91 o
  -3   9  20      962.63      992.46    116.24 o
  -2   9  20       88.86       63.71     40.68 o
  -1   9  20     3841.05     3900.93    169.32 o
   0   9  20       18.59       45.67     37.20 o
   1   9  20     3769.38     3902.44     95.92 o
   2   9  20       82.33       36.94     37.68 o
   3   9  20      887.83      962.51     69.18 o
  -2  10  20      815.26      742.31     54.76 o
  -1  10  20      480.93      472.58     48.03 o
   0  10  20     1359.16     1406.62     62.91 o
   1  10  20      482.74      487.35     59.76 o
   2  10  20      901.54      879.48     66.77 o
   1   0  21       47.00       78.54     43.83 o
   2   0  21     3807.81     3403.89    108.11 o
   3   0  21      361.23      409.56    146.61 o
   4   0  21     4466.56     4267.86    133.27 o
   5   0  21       38.56       24.54     52.94 o
  -5   1  21      155.32      245.99     55.48 o
  -4   1  21      612.36      658.04     65.15 o
  -3   1  21      460.42      395.30     56.56 o
  -2   1  21       51.67       43.46     42.21 o
  -1   1  21      538.45      551.45     56.05 o
   0   1  21       26.63       70.94     47.65 o
   1   1  21      512.19      454.40     54.00 o
   2   1  21       52.34       34.04     45.91 o
   3   1  21      454.81      433.34     57.39 o
   4   1  21      620.71      464.16    115.20 o
   5   1  21      148.61      112.55     55.16 o
  -5   2  21      124.20      110.58     56.65 o
  -4   2  21     2505.04     2329.47    112.58 o
  -3   2  21      886.92      845.12     68.59 o
  -2   2  21     3428.40     3401.92    148.71 o
  -1   2  21     2950.45     2834.23    100.32 o
   0   2  21       69.04       50.78     63.88 o
   1   2  21     3046.37     2976.06    138.76 o
   2   2  21     3379.38     3457.82    186.93 o
   3   2  21      959.53     1018.13     70.72 o
   4   2  21     2501.91     2464.54    102.18 o
   5   2  21      125.53      159.11     54.66 o
  -5   3  21      343.36      327.74     63.23 o
  -4   3  21      464.27      407.53    107.87 o
  -3   3  21      659.80      701.88     63.97 o
  -2   3  21      964.92      924.62     66.99 o
  -1   3  21      642.67      568.16    101.06 o
   0   3  21      128.07      207.44     47.02 o
   1   3  21      650.47      584.01     70.16 o
   2   3  21      984.30      779.14     64.37 o
   3   3  21      677.46      752.25    124.62 o
   4   3  21      458.63      406.41     59.19 o
   5   3  21      351.01      359.41    113.63 o
  -5   4  21      473.72      458.16     67.01 o
  -4   4  21      139.58       68.09     75.92 o
  -3   4  21     2001.09     1978.81    153.94 o
  -2   4  21      628.29      670.93     62.19 o
  -1   4  21     5046.65     4742.16    151.33 o
   0   4  21      313.01      213.58     49.55 o
   1   4  21     5195.53     5051.64    135.87 o
   2   4  21      578.10      616.48     60.27 o
   3   4  21     2114.45     2208.93     91.40 o
   4   4  21      128.33      145.03     51.77 o
   5   4  21      463.54      464.76     63.15 o
  -4   5  21      545.45      530.19     62.57 o
  -3   5  21      404.81      415.51     59.58 o
  -2   5  21     1714.19     1813.65     87.64 o
  -1   5  21      426.47      374.86     52.94 o
   0   5  21     1801.94     1841.46     86.60 o
   1   5  21      435.50      443.47     55.30 o
   2   5  21     1737.77     1676.65     85.66 o
   3   5  21      389.24      379.03     55.82 o
   4   5  21      520.27      499.34     59.97 o
  -4   6  21      344.44      342.36     47.56 o
  -3   6  21      415.42      490.62     48.45 o
  -2   6  21      273.85      330.76     53.65 o
  -1   6  21     3166.22     3278.79    110.96 o
   0   6  21      653.71      767.92     91.11 o
   1   6  21     3226.64     3280.56    171.75 o
   2   6  21      219.43      189.88     87.97 o
   3   6  21      463.62      473.16     58.04 o
   4   6  21      325.64      324.63     57.30 o
  -4   7  21      241.80      169.65     76.45 o
  -3   7  21       94.65       53.99     51.89 o
  -2   7  21     1097.86     1117.49    151.85 o
  -1   7  21        3.84       15.04     55.50 o
   0   7  21     2388.59     2463.17     97.21 o
   1   7  21        4.68      -68.47     34.24 o
   2   7  21     1117.27     1217.76     85.87 o
   3   7  21       81.37       48.26     50.69 o
  -2   8  21      422.82      401.19     56.47 o
  -1   8  21      486.84      521.09     58.78 o
   0   8  21      376.63      430.64     46.52 o
   1   8  21      501.32      491.30     45.48 o
   2   8  21      367.42      279.09     94.25 o
  -1   9  21       28.63       51.47     40.60 o
   0   9  21      246.55      268.75     48.04 o
   1   9  21       22.63        2.41     58.57 o
   0   0  22     1351.35     1253.54    103.68 o
   1   0  22      307.77      358.84     54.46 o
   2   0  22     2048.44     1892.91     91.45 o
   3   0  22      448.71      473.02    114.15 o
   4   0  22     1642.85     1639.81     89.97 o
  -4   1  22      928.14      797.00     72.57 o
  -3   1  22     1084.83     1003.07     72.52 o
  -2   1  22     1002.47     1055.92     73.31 o
  -1   1  22     1101.92     1107.76    100.53 o
   0   1  22      263.83      269.46     62.31 o
   1   1  22     1052.28      975.99     68.42 o
   2   1  22     1013.93     1061.96     69.98 o
   3   1  22     1113.68     1061.40     74.79 o
   4   1  22      939.33      853.00     72.91 o
  -4   2  22     1266.95     1253.31     81.37 o
  -3   2  22     1121.86     1054.15     75.16 o
  -2   2  22     1255.53     1148.26     74.29 o
  -1   2  22      316.37      195.71     57.60 o
   0   2  22      596.32      555.33     58.37 o
   1   2  22      309.06      261.54     52.51 o
   2   2  22     1222.57     1217.09     73.77 o
   3   2  22     1067.55     1110.19     73.54 o
   4   2  22     1238.61     1240.32     79.93 o
  -4   3  22      130.96       71.94     63.88 o
  -3   3  22      813.53      767.34     68.02 o
  -2   3  22     1452.54     1355.07     78.45 o
  -1   3  22      650.78      635.48     63.31 o
   0   3  22     2361.00     2252.30     92.34 o
   1   3  22      611.19      530.79     57.84 o
   2   3  22     1539.41     1484.37     81.80 o
   3   3  22      800.48      812.74     65.15 o
   4   3  22      131.58      111.79     54.42 o
  -4   4  22      496.87      442.63     63.79 o
  -3   4  22     1090.42     1023.43     74.88 o
  -2   4  22      331.44      268.50     54.74 o
  -1   4  22      513.51      515.00    142.95 o
   0   4  22        1.10       33.84     47.55 o
   1   4  22      531.97      499.31     59.19 o
   2   4  22      343.38      376.24    105.25 o
   3   4  22     1085.15     1124.10     75.53 o
   4   4  22      502.43      480.29     61.67 o
  -3   5  22      131.13      151.82     52.94 o
  -2   5  22     1604.71     1490.45    101.06 o
  -1   5  22      346.93      338.48     56.62 o
   0   5  22     1411.02     1607.34     90.06 o
   1   5  22      326.66      303.51     54.99 o
   2   5  22     1689.61     1603.83     85.00 o
   3   5  22      128.17      159.61     52.89 o
  -3   6  22      646.02      678.76     68.08 o
  -2   6  22      718.77      678.73     65.86 o
  -1   6  22      383.61      462.18     59.93 o
   0   6  22     1775.14     1732.38     90.06 o
   1   6  22      352.97      352.16     88.49 o
   2   6  22      644.24      640.05     64.72 o
   3   6  22      650.69      607.73     63.63 o
  -2   7  22      653.11      606.35     90.06 o
  -1   7  22      375.30      345.58     55.88 o
   0   7  22     2340.68     2377.88     99.02 o
   1   7  22      394.28      377.63     53.71 o
   1   0  23       41.68       52.76     48.06 o
   2   0  23       13.45       26.63     48.72 o
   3   0  23      234.68      329.44    114.15 o
  -3   1  23     2521.58     2425.44    104.38 o
  -2   1  23       40.33       37.18     47.38 o
  -1   1  23      934.35      999.62     72.94 o
   0   1  23       10.09       16.18     46.37 o
   1   1  23      899.29      933.43     69.60 o
   2   1  23       53.28       53.13     50.69 o
   3   1  23     2586.68     2384.82    100.29 o
  -3   2  23      417.48      343.49     59.12 o
  -2   2  23      154.00      146.55     52.11 o
  -1   2  23      437.54      447.89     58.78 o
   0   2  23       33.32      107.65     48.86 o
   1   2  23      449.82      416.45     57.63 o
   2   2  23      136.94      171.99     54.04 o
   3   2  23      403.03      406.96     61.83 o
  -2   3  23      248.20      397.32     59.97 o
  -1   3  23       93.15      148.72     53.68 o
   0   3  23      668.26      575.95     62.20 o
   1   3  23      118.78      171.44     52.51 o
   2   3  23      237.65      182.96     53.23 o
  -2   4  23      119.34      145.32     52.76 o
  -1   4  23      286.83      231.77     63.36 o
   0   4  23        4.82       14.76     47.12 o
   1   4  23      322.97      290.33     56.62 o
   2   4  23      121.53      129.42     54.33 o
  -1   5  23      986.77      971.89     73.61 o
   0   5  23      830.66      795.17     85.87 o
   1   5  23      957.81     1045.67     74.01 o
   0   0  24      478.58      401.09     84.83 o
 
